# Supplementary material for: R-loops and regulatory changes in chronologically ageing fission yeast cells drive non-random patterns of genome rearrangements
Source: PLoS Genet. 2021 Aug 31;17(8):e1009784. doi: 10.1371/journal.pgen.1009784 (PMC8437301; doi:10.1371/journal.pgen.1009784)
Supplement: S1 Data — (XLSX) [file pgen.1009784.s014.xlsx]

## Sheet: Fig1B
replicate	time	set	proportion
A	5	real	0.401749
A	5	simulated	0.56939
B	5	real	0.406156
B	5	simulated	0.570839
C	5	real	0.414586
C	5	simulated	0.571094
D	5	real	0.386186
D	5	simulated	0.570495
F	5	real	0.407909
F	5	simulated	0.567688
G	5	real	0.400668
G	5	simulated	0.572822
H	5	real	0.384908
H	5	simulated	0.562042
I	5	real	0.38463
I	5	simulated	0.57331

## Sheet: Fig1C
type	count	repeat	subset-JPMR	subset-relative-JPMR	time	total-reads-mapped
nuc-nuc	5730	A	0.00110393	1.19421	0	5190567
nuc-nuc	3975	A	0.000768371	0.831211	1	5173280
nuc-nuc	1776	A	0.000463503	0.50141	2	3831690
nuc-nuc	6028	A	0.00161483	1.7469	3	3732890
nuc-nuc	12473	A	0.0030332	3.28126	4	4112160
nuc-nuc	8235	A	0.00243607	2.6353	5	3380442
nuc-nuc	5330	B	0.00115938	1.25419	0	4597295
nuc-nuc	2336	B	0.000521898	0.56458	1	4475974
nuc-nuc	2708	B	0.000561284	0.607187	2	4824656
nuc-nuc	10333	B	0.00201733	2.18231	3	5122115
nuc-nuc	7464	B	0.00165587	1.79129	4	4507605
nuc-nuc	10696	B	0.00237832	2.57282	5	4497300
nuc-nuc	6526	C	0.00150174	1.62456	0	4345627
nuc-nuc	5472	C	0.00115654	1.25113	1	4731342
nuc-nuc	3194	C	0.000575194	0.622235	2	5552912
nuc-nuc	13406	C	0.00272493	2.94778	3	4919760
nuc-nuc	38087	C	0.00770127	8.3311	4	4945548
nuc-nuc	23796	C	0.00479237	5.18431	5	4965388
nuc-nuc	6617	D	0.00144442	1.56255	0	4581088
nuc-nuc	2043	D	0.000463879	0.501816	1	4404167
nuc-nuc	1604	D	0.000386876	0.418516	2	4146028
nuc-nuc	5489	D	0.00106315	1.1501	3	5162957
nuc-nuc	4165	D	0.000668976	0.723687	4	6225935
nuc-nuc	12113	D	0.00269019	2.9102	5	4502658
nuc-nuc	2698	F	0.000626102	0.677307	0	4309202
nuc-nuc	4472	F	0.00102592	1.10982	1	4359023
nuc-nuc	8202	F	0.00152428	1.64894	2	5380889
nuc-nuc	5586	F	0.00110314	1.19336	3	5063722
nuc-nuc	11342	F	0.00232961	2.52013	4	4868635
nuc-nuc	23978	F	0.00418954	4.53217	5	5723307
nuc-nuc	1979	G	0.000390249	0.422165	0	5071122
nuc-nuc	13828	G	0.00282607	3.05719	1	4893015
nuc-nuc	11513	G	0.00232828	2.51869	2	4944860
nuc-nuc	14479	G	0.0030512	3.30073	3	4745350
nuc-nuc	17869	G	0.00391146	4.23135	4	4568373
nuc-nuc	21610	G	0.00461214	4.98933	5	4685464
nuc-nuc	1838	H	0.00043017	0.46535	0	4272732
nuc-nuc	3042	H	0.000643091	0.695685	1	4730279
nuc-nuc	5185	H	0.00121785	1.31745	2	4257513
nuc-nuc	2740	H	0.000620757	0.671525	3	4413962
nuc-nuc	10568	H	0.00252995	2.73685	4	4177165
nuc-nuc	8790	H	0.00191967	2.07667	5	4578901
nuc-nuc	3505	I	0.000739218	0.799674	0	4741496
nuc-nuc	1956	I	0.00040649	0.439734	1	4811926
nuc-nuc	3294	I	0.000736824	0.797084	2	4470536
nuc-nuc	4519	I	0.000996895	1.07842	3	4533076
nuc-nuc	6958	I	0.00138862	1.50219	4	5010715
nuc-nuc	13332	I	0.00265927	2.87676	5	5013400
mt-nuc	2695	A	0.000519211	1.13111	0	5190567
mt-nuc	2384	A	0.000460829	1.00392	1	5173280
mt-nuc	1575	A	0.000411046	0.895469	2	3831690
mt-nuc	2586	A	0.000692761	1.50919	3	3732890
mt-nuc	3258	A	0.000792284	1.726	4	4112160
mt-nuc	2570	A	0.000760256	1.65623	5	3380442
mt-nuc	2331	B	0.000507037	1.10459	0	4597295
mt-nuc	1651	B	0.000368858	0.803563	1	4475974
mt-nuc	2361	B	0.000489361	1.06608	2	4824656
mt-nuc	3706	B	0.000723529	1.57622	3	5122115
mt-nuc	2791	B	0.000619176	1.34888	4	4507605
mt-nuc	3629	B	0.000806929	1.75791	5	4497300
mt-nuc	2383	C	0.000548367	1.19463	0	4345627
mt-nuc	2150	C	0.000454417	0.989953	1	4731342
mt-nuc	1897	C	0.000341623	0.744229	2	5552912
mt-nuc	4237	C	0.000861221	1.87618	3	4919760
mt-nuc	7483	C	0.00151308	3.29626	4	4945548
mt-nuc	5887	C	0.00118561	2.58286	5	4965388
mt-nuc	2011	D	0.000438979	0.956321	0	4581088
mt-nuc	1617	D	0.000367152	0.799846	1	4404167
mt-nuc	1659	D	0.000400142	0.871715	2	4146028
mt-nuc	2785	D	0.00053942	1.17513	3	5162957
mt-nuc	2485	D	0.000399137	0.869525	4	6225935
mt-nuc	4317	D	0.000958767	2.08869	5	4502658
mt-nuc	1658	F	0.000384758	0.838201	0	4309202
mt-nuc	2566	F	0.000588664	1.28241	1	4359023
mt-nuc	4143	F	0.000769947	1.67734	2	5380889
mt-nuc	2760	F	0.000545054	1.18741	3	5063722
mt-nuc	4127	F	0.000847671	1.84666	4	4868635
mt-nuc	7127	F	0.00124526	2.71281	5	5723307
mt-nuc	1746	G	0.000344303	0.750068	0	5071122
mt-nuc	4220	G	0.000862454	1.87887	1	4893015
mt-nuc	3746	G	0.000757554	1.65034	2	4944860
mt-nuc	4437	G	0.000935021	2.03696	3	4745350
mt-nuc	4767	G	0.00104348	2.27323	4	4568373
mt-nuc	6612	G	0.00141117	3.07426	5	4685464
mt-nuc	1737	H	0.000406531	0.885634	0	4272732
mt-nuc	2333	H	0.000493206	1.07446	1	4730279
mt-nuc	2635	H	0.000618906	1.3483	2	4257513
mt-nuc	1743	H	0.000394883	0.860259	3	4413962
mt-nuc	3838	H	0.000918805	2.00163	4	4177165
mt-nuc	3493	H	0.000762847	1.66187	5	4578901
mt-nuc	2480	I	0.000523042	1.13945	0	4741496
mt-nuc	1891	I	0.000392982	0.856117	1	4811926
mt-nuc	2493	I	0.000557651	1.21485	2	4470536
mt-nuc	2441	I	0.000538486	1.1731	3	4533076
mt-nuc	3208	I	0.000640228	1.39475	4	5010715
mt-nuc	4761	I	0.000949655	2.06884	5	5013400
mt-mt	3338	A	0.00064309	0.882416	0	5190567
mt-mt	3948	A	0.000763152	1.04716	1	5173280
mt-mt	2674	A	0.000697864	0.957575	2	3831690
mt-mt	3215	A	0.000861263	1.18178	3	3732890
mt-mt	3765	A	0.000915577	1.25631	4	4112160
mt-mt	3646	A	0.00107856	1.47994	5	3380442
mt-mt	3562	B	0.000774803	1.06315	0	4597295
mt-mt	3179	B	0.000710236	0.974551	1	4475974
mt-mt	3727	B	0.00077249	1.05997	2	4824656
mt-mt	4470	B	0.000872686	1.19746	3	5122115
mt-mt	3539	B	0.000785118	1.0773	4	4507605
mt-mt	4930	B	0.00109621	1.50417	5	4497300
mt-mt	3706	C	0.000852811	1.17019	0	4345627
mt-mt	3229	C	0.00068247	0.936452	1	4731342
mt-mt	3031	C	0.00054584	0.748974	2	5552912
mt-mt	4972	C	0.00101062	1.38672	3	4919760
mt-mt	7193	C	0.00145444	1.99571	4	4945548
mt-mt	7537	C	0.00151791	2.0828	5	4965388
mt-mt	3205	D	0.000699615	0.959978	0	4581088
mt-mt	3507	D	0.000796291	1.09263	1	4404167
mt-mt	3756	D	0.000905927	1.24307	2	4146028
mt-mt	4952	D	0.00095914	1.31608	3	5162957
mt-mt	5629	D	0.000904121	1.24059	4	6225935
mt-mt	7223	D	0.00160416	2.20115	5	4502658
mt-mt	2587	F	0.000600343	0.823761	0	4309202
mt-mt	4504	F	0.00103326	1.41779	1	4359023
mt-mt	5989	F	0.00111301	1.52722	2	5380889
mt-mt	4193	F	0.000828047	1.13621	3	5063722
mt-mt	5463	F	0.00112208	1.53966	4	4868635
mt-mt	8923	F	0.00155906	2.13927	5	5723307
mt-mt	3313	G	0.000653307	0.896436	0	5071122
mt-mt	4798	G	0.000980582	1.34551	1	4893015
mt-mt	4802	G	0.000971109	1.33251	2	4944860
mt-mt	4721	G	0.000994869	1.36511	3	4745350
mt-mt	5528	G	0.00121006	1.66038	4	4568373
mt-mt	7489	G	0.00159835	2.19317	5	4685464
mt-mt	3320	H	0.00077702	1.06619	0	4272732
mt-mt	5295	H	0.00111938	1.53596	1	4730279
mt-mt	4800	H	0.00112742	1.54699	2	4257513
mt-mt	3376	H	0.000764846	1.04948	3	4413962
mt-mt	5217	H	0.00124893	1.71372	4	4177165
mt-mt	6659	H	0.00145428	1.99549	5	4578901
mt-mt	3932	I	0.000829274	1.13789	0	4741496
mt-mt	3868	I	0.000803836	1.10298	1	4811926
mt-mt	4798	I	0.00107325	1.47266	2	4470536
mt-mt	4072	I	0.000898286	1.23258	3	4533076
mt-mt	4868	I	0.000971518	1.33307	4	5010715
mt-mt	7437	I	0.00148342	2.03548	5	5013400

## Sheet: Fig1D
insertion-or-overlap	day-0-count	day-1-count	day-2-count	day-3-count	day-4-count	day-5-count
-10	39	57	54	64	68	97
-9	56	52	60	71	85	72
-8	78	80	78	87	125	126
-7	77	89	96	95	112	154
-6	130	130	145	159	163	169
-5	161	152	144	157	197	188
-4	151	170	177	168	213	219
-3	186	218	207	225	261	287
-2	399	307	344	317	340	370
-1	14407	14475	15779	13470	13182	10487
0	11195	11446	12388	10892	11473	10020
1	5580	5655	6212	5604	5769	5113
2	2719	2936	3187	2965	3337	3440
3	3067	3399	3489	5089	7789	9234
4	4404	5429	5462	9299	15488	18975
5	6401	7974	7896	13465	22315	27615
6	6417	8119	7800	13793	23347	28962
7	5543	7011	6965	11870	20779	25483
8	4168	5322	5211	8875	15333	19501
9	3040	3742	3866	6511	11643	14786
10	2056	2694	2686	4737	8239	10737
11	1509	1808	1814	3000	5190	6764
12	885	1120	1102	1944	3571	4720
13	643	779	756	1222	2140	2962
14	425	552	575	856	1484	2177
15	488	531	536	750	1205	1523
16	281	356	349	528	980	1275
17	181	182	196	263	513	650
18	202	212	296	340	539	761
19	137	146	161	229	350	481
20	152	191	377	380	549	881

## Sheet: Fig2A
insertion-or-overlap	aged-count	young-count
-30	0	0
-29	0	0
-28	3	0
-27	0	1
-26	0	0
-25	0	0
-24	0	0
-23	0	0
-22	0	0
-21	0	0
-20	0	0
-19	7	4
-18	14	7
-17	11	17
-16	24	21
-15	30	29
-14	27	22
-13	33	36
-12	56	62
-11	63	44
-10	59	48
-9	54	67
-8	59	47
-7	66	62
-6	86	66
-5	101	78
-4	108	116
-3	153	113
-2	165	141
-1	354	285
0	1352	1034
1	1038	880
2	1250	1078
3	1698	1339
4	2017	1677
5	2093	1709
6	2132	1632
7	1883	1557
8	1451	1147
9	1191	924
10	1024	796
11	776	574
12	680	478
13	632	493
14	711	573
15	668	593
16	599	482
17	567	456
18	621	519
19	588	480
20	513	441
21	506	454
22	347	356
23	274	256
24	217	183
25	178	160
26	130	125
27	83	89
28	66	53
29	61	56
30	28	34

## Sheet: Fig2B
sample	set	proportion
Y0	real	0.00323415
Y0	siml	0.00727684
Y1	real	0.00260835
Y1	siml	0.00682183
Y2	real	0.00377064
Y2	siml	0.00650111
Y3	real	0.00314861
Y3	siml	0.00598237
Y4	real	0.00279122
Y4	siml	0.00669892
Y5	real	0.00489905
Y5	siml	0.00578979
A0	real	0.00299891
A0	siml	0.00736096
A1	real	0.00226659
A1	siml	0.00685375
A2	real	0.00257942
A2	siml	0.00651643
A3	real	0.00470641
A3	siml	0.00638727
A4	real	0.00425969
A4	siml	0.00470035
A5	real	0.00497037
A5	siml	0.00688205

## Sheet: Fig3B_top
chromosome	bin	score
I	0	2.21152
I	20000	2.25636
I	40000	2.04079
I	60000	2.51068
I	80000	2.33377
I	100000	1.88785
I	120000	1.69432
I	140000	2.02659
I	160000	1.94123
I	180000	2.04001
I	200000	2.47686
I	220000	2.21966
I	240000	2.41301
I	260000	1.98352
I	280000	2.00869
I	300000	2.14635
I	320000	2.25705
I	340000	2.28077
I	360000	2.24435
I	380000	2.64417
I	400000	2.10476
I	420000	2.14776
I	440000	2.5713
I	460000	1.92964
I	480000	2.16909
I	500000	2.19442
I	520000	2.00672
I	540000	2.57466
I	560000	2.12835
I	580000	2.15442
I	600000	1.92041
I	620000	1.98253
I	640000	2.1179
I	660000	1.99073
I	680000	1.99655
I	700000	2.07571
I	720000	1.87962
I	740000	1.94192
I	760000	2.44652
I	780000	2.1346
I	800000	2.06615
I	820000	2.00834
I	840000	1.97588
I	860000	1.91494
I	880000	1.8248
I	900000	2.0099
I	920000	2.29228
I	940000	2.17927
I	960000	1.73425
I	980000	2.14219
I	1000000	2.08511
I	1020000	2.01036
I	1040000	2.19772
I	1060000	1.84251
I	1080000	2.09444
I	1100000	1.89707
I	1120000	2.10842
I	1140000	3.06013
I	1160000	2.02342
I	1180000	2.46203
I	1200000	1.98373
I	1220000	2.36214
I	1240000	1.85161
I	1260000	1.81512
I	1280000	2.17467
I	1300000	2.40673
I	1320000	2.16404
I	1340000	2.33805
I	1360000	2.50361
I	1380000	1.91441
I	1400000	1.92514
I	1420000	1.97504
I	1440000	2.23697
I	1460000	1.89999
I	1480000	2.36726
I	1500000	2.05575
I	1520000	2.1412
I	1540000	2.41382
I	1560000	2.16285
I	1580000	2.07231
I	1600000	2.09415
I	1620000	2.0733
I	1640000	1.86338
I	1660000	2.06301
I	1680000	2.11
I	1700000	2.13734
I	1720000	2.10105
I	1740000	2.08992
I	1760000	2.09928
I	1780000	2.28731
I	1800000	2.07467
I	1820000	1.80213
I	1840000	2.24833
I	1860000	2.43153
I	1880000	2.0934
I	1900000	2.86142
I	1920000	2.15096
I	1940000	2.73393
I	1960000	2.06781
I	1980000	2.02461
I	2000000	2.06672
I	2020000	1.90764
I	2040000	2.36838
I	2060000	2.31358
I	2080000	1.99692
I	2100000	2.19239
I	2120000	2.24012
I	2140000	2.1053
I	2160000	2.18022
I	2180000	2.2027
I	2200000	2.20841
I	2220000	2.28162
I	2240000	2.02198
I	2260000	2.03936
I	2280000	2.23561
I	2300000	1.94201
I	2320000	2.6587
I	2340000	1.97869
I	2360000	2.43081
I	2380000	2.03898
I	2400000	2.39825
I	2420000	2.28388
I	2440000	1.99234
I	2460000	2.10784
I	2480000	2.18137
I	2500000	2.22203
I	2520000	1.90447
I	2540000	2.11659
I	2560000	1.80528
I	2580000	2.1432
I	2600000	2.07101
I	2620000	2.41814
I	2640000	1.95338
I	2660000	2.17171
I	2680000	2.13988
I	2700000	2.83788
I	2720000	2.22677
I	2740000	2.30909
I	2760000	2.16414
I	2780000	2.0221
I	2800000	2.25949
I	2820000	2.16121
I	2840000	2.3948
I	2860000	2.39714
I	2880000	1.95614
I	2900000	1.94396
I	2920000	1.86845
I	2940000	1.79091
I	2960000	1.98577
I	2980000	1.91375
I	3000000	2.10156
I	3020000	2.39087
I	3040000	2.16941
I	3060000	1.7864
I	3080000	2.56146
I	3100000	2.0438
I	3120000	1.81384
I	3140000	2.16749
I	3160000	1.86204
I	3180000	1.97827
I	3200000	2.02526
I	3220000	1.899
I	3240000	1.93155
I	3260000	2.22602
I	3280000	1.79785
I	3300000	2.56986
I	3320000	1.99785
I	3340000	1.81047
I	3360000	2.08591
I	3380000	2.08152
I	3400000	2.18279
I	3420000	1.94584
I	3440000	2.0207
I	3460000	1.88097
I	3480000	2.06486
I	3500000	2.29011
I	3520000	2.16849
I	3540000	2.052
I	3560000	3.19977
I	3580000	2.04708
I	3600000	2.16694
I	3620000	1.9481
I	3640000	2.23061
I	3660000	2.21437
I	3680000	2.12299
I	3700000	2.06931
I	3720000	2.13195
I	3740000	2.16732
I	3760000	1.69802
I	3780000	1.90342
I	3800000	2.27847
I	3820000	2.11901
I	3840000	2.16752
I	3860000	2.55612
I	3880000	2.31284
I	3900000	1.89457
I	3920000	2.00414
I	3940000	1.91503
I	3960000	2.08689
I	3980000	2.16835
I	4000000	2.4417
I	4020000	1.87253
I	4040000	2.14046
I	4060000	1.77292
I	4080000	2.04017
I	4100000	1.99859
I	4120000	2.11023
I	4140000	2.26998
I	4160000	2.17277
I	4180000	2.1672
I	4200000	1.90319
I	4220000	1.79461
I	4240000	2.14628
I	4260000	1.99732
I	4280000	2.21121
I	4300000	1.93546
I	4320000	1.89395
I	4340000	1.92539
I	4360000	1.96081
I	4380000	2.00338
I	4400000	1.98006
I	4420000	2.32562
I	4440000	2.236
I	4460000	2.21979
I	4480000	1.86705
I	4500000	2.50166
I	4520000	1.77529
I	4540000	1.91064
I	4560000	1.97546
I	4580000	2.14993
I	4600000	2.25225
I	4620000	2.31146
I	4640000	2.18289
I	4660000	2.09767
I	4680000	1.95759
I	4700000	2.01939
I	4720000	1.95184
I	4740000	2.1037
I	4760000	2.18611
I	4780000	2.14737
I	4800000	2.18692
I	4820000	2.14795
I	4840000	2.0311
I	4860000	2.14853
I	4880000	2.5613
I	4900000	2.01777
I	4920000	1.96687
I	4940000	2.17635
I	4960000	2.41812
I	4980000	2.16103
I	5000000	2.06195
I	5020000	2.33102
I	5040000	2.08321
I	5060000	2.21507
I	5080000	1.94317
I	5100000	1.78479
I	5120000	2.30584
I	5140000	2.33717
I	5160000	2.39255
I	5180000	2.01415
I	5200000	1.70876
I	5220000	2.21067
I	5240000	1.96298
I	5260000	2.6819
I	5280000	1.90495
I	5300000	2.63179
I	5320000	1.91729
I	5340000	2.17516
I	5360000	2.01682
I	5380000	2.07537
I	5400000	1.95748
I	5420000	2.11484
I	5440000	1.98619
I	5460000	2.04135
I	5480000	2.19071
I	5500000	2.31701
I	5520000	2.24488
I	5540000	2.86031
I	5560000	2.348
II	0	1.58459
II	20000	2.23003
II	40000	1.95742
II	60000	2.04663
II	80000	1.97941
II	100000	2.04685
II	120000	2.11075
II	140000	2.00476
II	160000	1.8591
II	180000	1.83013
II	200000	2.0737
II	220000	1.88871
II	240000	1.99217
II	260000	1.64056
II	280000	1.8337
II	300000	2.11824
II	320000	2.49527
II	340000	2.10223
II	360000	2.11768
II	380000	2.0185
II	400000	1.90026
II	420000	2.02304
II	440000	2.11529
II	460000	1.74012
II	480000	1.99028
II	500000	2.46379
II	520000	2.39384
II	540000	2.34978
II	560000	2.15827
II	580000	2.02562
II	600000	2.1438
II	620000	2.02175
II	640000	1.99226
II	660000	1.89679
II	680000	1.75604
II	700000	1.81963
II	720000	2.06108
II	740000	2.07112
II	760000	1.98586
II	780000	2.28966
II	800000	2.05616
II	820000	2.19117
II	840000	2.23608
II	860000	1.9489
II	880000	2.42873
II	900000	1.78445
II	920000	1.83363
II	940000	1.91468
II	960000	2.27971
II	980000	1.70711
II	1000000	2.01129
II	1020000	1.73951
II	1040000	2.15356
II	1060000	1.90059
II	1080000	1.92991
II	1100000	1.93279
II	1120000	1.87837
II	1140000	2.66322
II	1160000	2.19795
II	1180000	1.68767
II	1200000	2.05989
II	1220000	2.08436
II	1240000	2.16736
II	1260000	2.69635
II	1280000	2.16189
II	1300000	2.10404
II	1320000	1.95348
II	1340000	2.14389
II	1360000	1.93485
II	1380000	1.97436
II	1400000	2.0799
II	1420000	2.13544
II	1440000	2.70627
II	1460000	2.19449
II	1480000	1.86796
II	1500000	2.06222
II	1520000	2.00508
II	1540000	2.47766
II	1560000	1.74888
II	1580000	1.69657
II	1600000	1.92102
II	1620000	2.03901
II	1640000	1.95978
II	1660000	2.06755
II	1680000	2.56996
II	1700000	1.97762
II	1720000	1.93775
II	1740000	2.85326
II	1760000	2.0457
II	1780000	1.97609
II	1800000	2.10852
II	1820000	1.88199
II	1840000	2.09829
II	1860000	2.22688
II	1880000	2.04273
II	1900000	1.89542
II	1920000	1.77917
II	1940000	2.02336
II	1960000	1.95623
II	1980000	2.11958
II	2000000	1.82602
II	2020000	2.07539
II	2040000	2.27736
II	2060000	2.06669
II	2080000	1.98664
II	2100000	2.99667
II	2120000	1.86608
II	2140000	1.58439
II	2160000	1.70138
II	2180000	1.9197
II	2200000	1.85652
II	2220000	2.0104
II	2240000	2.03625
II	2260000	1.76549
II	2280000	1.73294
II	2300000	1.90255
II	2320000	2.09206
II	2340000	2.30333
II	2360000	1.85101
II	2380000	2.10247
II	2400000	1.99596
II	2420000	2.00171
II	2440000	1.86794
II	2460000	2.14918
II	2480000	2.19066
II	2500000	1.96867
II	2520000	2.1415
II	2540000	1.74633
II	2560000	2.11762
II	2580000	1.94456
II	2600000	2.06876
II	2620000	1.90721
II	2640000	1.94608
II	2660000	1.84015
II	2680000	1.71635
II	2700000	2.16947
II	2720000	2.25624
II	2740000	1.79361
II	2760000	1.62596
II	2780000	1.96308
II	2800000	2.22189
II	2820000	2.29559
II	2840000	2.0359
II	2860000	2.0134
II	2880000	1.94276
II	2900000	2.11544
II	2920000	2.01157
II	2940000	2.02493
II	2960000	2.0866
II	2980000	1.862
II	3000000	2.12841
II	3020000	1.94131
II	3040000	2.15163
II	3060000	2.0664
II	3080000	2.03363
II	3100000	2.00487
II	3120000	1.9525
II	3140000	2.21563
II	3160000	1.78806
II	3180000	1.89979
II	3200000	1.88353
II	3220000	2.09863
II	3240000	1.97707
II	3260000	2.07395
II	3280000	1.92621
II	3300000	1.97223
II	3320000	1.9964
II	3340000	1.83619
II	3360000	1.90155
II	3380000	1.84871
II	3400000	1.80732
II	3420000	1.98527
II	3440000	1.89973
II	3460000	1.97937
II	3480000	2.42727
II	3500000	1.9777
II	3520000	2.08439
II	3540000	2.07739
II	3560000	1.96622
II	3580000	2.10708
II	3600000	2.03667
II	3620000	1.8681
II	3640000	1.96739
II	3660000	1.8293
II	3680000	1.98043
II	3700000	2.27543
II	3720000	2.30735
II	3740000	1.92133
II	3760000	2.13657
II	3780000	1.86573
II	3800000	1.85332
II	3820000	2.05316
II	3840000	1.66225
II	3860000	1.8745
II	3880000	1.64778
II	3900000	2.01443
II	3920000	1.73103
II	3940000	1.93994
II	3960000	2.08285
II	3980000	2.74896
II	4000000	2.06137
II	4020000	1.86055
II	4040000	1.78286
II	4060000	2.09851
II	4080000	1.80879
II	4100000	1.9966
II	4120000	2.09432
II	4140000	1.82244
II	4160000	1.76962
II	4180000	1.66231
II	4200000	1.94088
II	4220000	1.78929
II	4240000	1.97964
II	4260000	1.82642
II	4280000	1.90134
II	4300000	2.01293
II	4320000	1.78564
II	4340000	2.0058
II	4360000	1.99538
II	4380000	1.9337
II	4400000	2.04151
II	4420000	1.83397
II	4440000	2.26088
II	4460000	2.33866
II	4480000	1.92202
II	4500000	2.32609
II	4520000	7.59489
III	0	10.0532
III	20000	3.27138
III	40000	2.08272
III	60000	2.79527
III	80000	2.15271
III	100000	2.50732
III	120000	2.16832
III	140000	2.12496
III	160000	2.46673
III	180000	2.03887
III	200000	3.01173
III	220000	2.1957
III	240000	2.74324
III	260000	2.061
III	280000	2.33407
III	300000	2.50755
III	320000	2.20635
III	340000	2.71226
III	360000	2.62979
III	380000	2.80069
III	400000	2.30521
III	420000	2.08097
III	440000	1.9931
III	460000	2.18
III	480000	2.46942
III	500000	2.8093
III	520000	2.15972
III	540000	1.86522
III	560000	2.28639
III	580000	2.1889
III	600000	2.46216
III	620000	2.10559
III	640000	2.35457
III	660000	3.25354
III	680000	2.28399
III	700000	2.6195
III	720000	2.72558
III	740000	2.47442
III	760000	2.55259
III	780000	2.16899
III	800000	2.68533
III	820000	2.25064
III	840000	2.38303
III	860000	1.78846
III	880000	2.38539
III	900000	2.36679
III	920000	1.94985
III	940000	2.2569
III	960000	2.95653
III	980000	2.55931
III	1000000	2.23439
III	1020000	2.75455
III	1040000	2.2083
III	1060000	2.16798
III	1080000	1.99244
III	1100000	1.84423
III	1120000	1.95238
III	1140000	1.84055
III	1160000	2.10624
III	1180000	2.01021
III	1200000	2.00122
III	1220000	1.98196
III	1240000	2.04841
III	1260000	2.49017
III	1280000	2.41795
III	1300000	2.33955
III	1320000	2.54763
III	1340000	2.10857
III	1360000	2.65651
III	1380000	2.01315
III	1400000	2.65073
III	1420000	2.06241
III	1440000	2.67426
III	1460000	2.0786
III	1480000	2.58589
III	1500000	2.3503
III	1520000	2.10708
III	1540000	2.37386
III	1560000	2.33952
III	1580000	2.106
III	1600000	2.28495
III	1620000	2.46204
III	1640000	2.37644
III	1660000	2.6061
III	1680000	1.73543
III	1700000	2.30078
III	1720000	2.42524
III	1740000	2.02701
III	1760000	2.35699
III	1780000	2.59521
III	1800000	2.17805
III	1820000	2.01457
III	1840000	2.44091
III	1860000	2.16954
III	1880000	2.24056
III	1900000	2.11379
III	1920000	3.23009
III	1940000	2.5474
III	1960000	2.73194
III	1980000	2.05425
III	2000000	2.26069
III	2020000	2.49008
III	2040000	3.48945
III	2060000	2.88951
III	2080000	2.48059
III	2100000	2.34182
III	2120000	2.32234
III	2140000	2.7072
III	2160000	2.21267
III	2180000	2.707
III	2200000	2.14079
III	2220000	2.64967
III	2240000	2.4729
III	2260000	2.3898
III	2280000	2.17921
III	2300000	2.46902
III	2320000	1.69928
III	2340000	2.15732
III	2360000	2.4857
III	2380000	2.60355
III	2400000	2.44408
III	2420000	2.96365
III	2440000	9.85249

## Sheet: Fig3B_bottom_I-I
	0	20000	40000	60000	80000	100000	120000	140000	160000	180000	200000	220000	240000	260000	280000	300000	320000	340000	360000	380000	400000	420000	440000	460000	480000	500000	520000	540000	560000	580000	600000	620000	640000	660000	680000	700000	720000	740000	760000	780000	800000	820000	840000	860000	880000	900000	920000	940000	960000
0	1	1	1	4	8	1	4	1	1	1	1	4	1	1	1	1	8	1	0.25	1	0.25	1	0.25	4	1	8	1	4	0.5	4	4	0.25	1	4	4	1	4	1	1	1	1	1	4	4	1	4	1	1	1
20000	1	0.571429	1	4	4	0.25	1	1	1	1	4	1	4	1	8	4	4	4	1	1	1	8	1	1	1	1	1	12	1	1	4	1	4	4	0.25	8	8	1	0.25	1	1	0.125	1	0.25	1	4	4	1	1
40000	1	1	12	1	1	1	1	1	0.25	1	4	12	12	4	1	4	1	4	1	4	4	1	4	1	4	1	4	0.25	1	1	4	1	8	1	1	4	1	1	4	1	1	1	2	1	4	1	8	1	1
60000	4	4	1	6	4	4	1	0.25	12	3	1	1	12	1	1	1	1	1	8	8	1	1	4	1	4	1	1	8	4	4	4	8	2	1	1	1	4	1	8	4	1	1	4	1	4	4	1	16	1
80000	8	4	1	4	6.5	1	0.25	4	0.25	0.25	0.125	8	4	1	8	4	1	1	8	1	4	4	4	1	1	1	2	1	4	1	1	1	4	1	8	12	4	1	4	8	1	1	1	0.25	1	4	1	0.25	8
100000	1	0.25	1	4	1	3	1	1	0.25	1	4	4	1	4	1	0.25	1	4	1	0.25	1	1	4	1	1	1	1	1	4	1	1	4	2	1	1	1	1	1	4	4	4	1	1	4	1	0.25	1	1	4
120000	4	1	1	1	0.25	1	1.88889	4	1	4	1	1	4	1	4	1	1	1	0.25	1	1	1	4	1	4	1	1	1	1	1	4	1	1	1	1	1	8	1	1	1	1	8	1	4	1	1	1	4	4
140000	1	1	1	0.25	4	1	4	1	0.25	4	1	4	4	1	1	4	1	0.125	1	1	0.25	1	8	2	4	1	1	1	4	4	1	1	4	4	4	1	1	1	4	0.25	1	0.25	1	12	1	0.25	0.25	1	1
160000	1	1	0.25	12	0.25	0.25	1	0.25	5.66667	4	1	4	8	1	0.25	1	1	1	1	1	1	4	1	1	4	12	1	0.25	1	1	1	4	4	4	1	8	1	0.125	1	1	1	0.25	0.25	0.25	0.25	4	4	1	1
180000	1	1	1	3	0.25	1	4	4	4	24	8	1	1	1	1	1	1	0.25	1	4	1	4	1	4	1	1	4	1	1	4	4	0.25	1	1	1	1	1	1	8	1	4	0.25	4	1	1	0.25	8	1	1
200000	1	4	4	1	0.125	4	1	1	1	8	1.5	0.25	4	0.25	0.25	4	0.25	0.25	1	8	1	1	4	8	4	1	8	1	4	1	8	8	8	0.25	1	1	4	1	1	1	1	1	4	1	1	1	1	1	4
220000	4	1	12	1	8	4	1	4	4	1	0.25	2	1	1	1	1	1	4	1	0.25	1	1	8	1	4	4	1	0.25	0.25	8	1	1	1	1	1	1	1	0.25	1	1	4	1	4	4	1	1	4	1	8
240000	1	4	12	12	4	1	4	4	8	1	4	1	12	0.25	1	4	1	1	0.5	4	1	1	12	4	1	1	1	1	4	1	1	4	4	1	1	1	0.25	4	4	4	1	1	1	4	8	4	1	1	0.125
260000	1	1	4	1	1	4	1	1	1	1	0.25	1	0.25	0.5	4	1	1	4	1	8	0.125	1	4	1	0.5	8	1	1	4	4	1	1	1	4	1	1	1	4	4	4	1	0.5	1	4	1	4	4	8	4
280000	1	8	1	1	8	1	4	1	0.25	1	0.25	1	1	4	5	0.25	4	1	1	4	0.5	1	0.25	4	1	8	4	0.25	1	0.25	1	1	4	1	4	1	4	1	1	1	4	1	0.25	4	1	1	4	1	1
300000	1	4	4	1	4	0.25	1	4	1	1	4	1	4	1	0.25	2	4	1	1	8	1	4	4	4	1	4	4	4	1	0.5	4	1	1	1	1	8	1	0.25	8	1	8	4	1	1	4	0.25	4	1	1
320000	8	4	1	1	1	1	1	1	1	1	0.25	1	1	1	4	4	16	1	0.25	4	4	4	1	4	4	0.25	1	1	1	4	1	1	1	1	1	1	1	4	4	1	1	8	1	1	4	4	8	1	4
340000	1	4	4	1	1	4	1	0.125	1	0.25	0.25	4	1	4	1	1	1	0.833333	1	8	8	1	4	4	4	1	4	1	0.25	1	1	1	0.25	4	4	4	1	0.25	12	1	4	0.25	8	1	1	1	1	0.25	0.25
360000	0.25	1	1	8	8	1	0.25	1	1	1	1	1	0.5	1	1	1	0.25	1	24	1	4	4	4	1	1	0.25	0.25	4	4	4	4	1	4	1	0.125	1	4	4	1	1	4	1	1	1	4	1	1	4	4
380000	1	1	4	8	1	0.25	1	1	1	4	8	0.25	4	8	4	8	4	8	1	3.625	8	1	1	1	1.5	1	1	1	12	1	12	1	1	1	4	1	0.25	4	0.25	1	1	1	8	1	1	4	4	2	1
400000	0.25	1	4	1	4	1	1	0.25	1	1	1	1	1	0.125	0.5	1	4	8	4	8	1	1	4	2	1	8	4	4	4	1	1	1	4	4	4	1	1	4	4	4	1	4	0.25	0.5	1	1	1	0.25	1
420000	1	8	1	1	4	1	1	1	4	4	1	1	1	1	1	4	4	1	4	1	1	1.66667	1	4	1	1	1	1	1	1	1	4	0.25	4	1	1	1	1	1	1	12	4	1	4	1	0.25	1	1	2
440000	0.25	1	4	4	4	4	4	8	1	1	4	8	12	4	0.25	4	1	4	4	1	4	1	1.5	4	12	4	1	1	1	4	4	1	8	4	8	4	1	4	12	4	1	4	1	4	1	1	1	1	1
460000	4	1	1	1	1	1	1	2	1	4	8	1	4	1	4	4	4	4	1	1	2	4	4	6	0.5	4	4	1	1	8	1	4	1	1	1	0.25	4	1	8	12	1	1	1	1	1	1	4	0.25	1
480000	1	1	4	4	1	1	4	4	4	1	4	4	1	0.5	1	1	4	4	1	1.5	1	1	12	0.5	2	1	1	4	1	1	1	0.25	1	1	1	1	1	8	0.25	1	1	1	1	4	1	1	1	1	1
500000	8	1	1	1	1	1	1	1	12	1	1	4	1	8	8	4	0.25	1	0.25	1	8	1	4	4	1	5	1	1	4	0.25	4	4	1	1	8	0.25	1	1	8	1	4	4	1	1	4	1	8	1	1
520000	1	1	4	1	2	1	1	1	1	4	8	1	1	1	4	4	1	4	0.25	1	4	1	1	4	1	1	40	4	1	1	1	1	4	4	4	0.25	4	1	4	4	1	1	1	1	4	1	4	2	4
540000	4	12	0.25	8	1	1	1	1	0.25	1	1	0.25	1	1	0.25	4	1	1	4	1	4	1	1	1	4	1	4	44	8	1	1	1	4	4	1	4	1	4	0.25	1	1	1	4	0.25	1	1	4	1	4
560000	0.5	1	1	4	4	4	1	4	1	1	4	0.25	4	4	1	1	1	0.25	4	12	4	1	1	1	1	4	1	8	1.75	1	1	1	1	4	1	1	1	4	4	4	1	1	1	0.25	1	1	1	1	1
580000	4	1	1	4	1	1	1	4	1	4	1	8	1	4	0.25	0.5	4	1	4	1	1	1	4	8	1	0.25	1	1	1	2	1	1	8	1	1	4	1	1	1	0.25	1	1	1	4	1	1	4	0.25	1
600000	4	4	4	4	1	1	4	1	1	4	8	1	1	1	1	4	1	1	4	12	1	1	4	1	1	4	1	1	1	1	4	1	1	0.25	4	1	1	0.25	1	1	1	1	1	1	1	1	1	4	1
620000	0.25	1	1	8	1	4	1	1	4	0.25	8	1	4	1	1	1	1	1	1	1	1	4	1	4	0.25	4	1	1	1	1	1	3.5	1	1	4	1	1	4	8	8	4	1	1	1	1	1	1	1	4
640000	1	4	8	2	4	2	1	4	4	1	8	1	4	1	4	1	1	0.25	4	1	4	0.25	8	1	1	1	4	4	1	8	1	1	1	1	1	1	4	4	1	1	4	4	4	1	0.25	1	1	4	4
660000	4	4	1	1	1	1	1	4	4	1	0.25	1	1	4	1	1	1	4	1	1	4	4	4	1	1	1	4	4	4	1	0.25	1	1	3	4	1	0.25	0.25	12	1	8	1	1	1	1	1	1	1	1
680000	4	0.25	1	1	8	1	1	4	1	1	1	1	1	1	4	1	1	4	0.125	4	4	1	8	1	1	8	4	1	1	1	4	4	1	4	3	4	1	1	1	8	0.25	1	4	4	1	1	1	1	1
700000	1	8	4	1	12	1	1	1	8	1	1	1	1	1	1	8	1	4	1	1	1	1	4	0.25	1	0.25	0.25	4	1	4	1	1	1	1	4	1.66667	4	1	4	2	4	1	4	4	4	4	1	1	1
720000	4	8	1	4	4	1	8	1	1	1	4	1	0.25	1	4	1	1	1	4	0.25	1	1	1	4	1	1	4	1	1	1	1	1	4	0.25	1	4	1.33333	1	1	4	1	8	4	1	0.25	1	1	1	4
740000	1	1	1	1	1	1	1	1	0.125	1	1	0.25	4	4	1	0.25	4	0.25	4	4	4	1	4	1	8	1	1	4	4	1	0.25	4	4	0.25	1	1	1	3	4	1	0.25	0.25	1	1	1	8	8	4	1
760000	1	0.25	4	8	4	4	1	4	1	8	1	1	4	4	1	8	4	12	1	0.25	4	1	12	8	0.25	8	4	0.25	4	1	1	8	1	12	1	4	1	4	1.63636	4	1	1	8	1	1	1	1	12	4
780000	1	1	1	4	8	4	1	0.25	1	1	1	1	4	4	1	1	1	1	1	1	4	1	4	12	1	1	4	1	4	0.25	1	8	1	1	8	2	4	1	4	4.5	1	1	1	4	1	1	1	1	1
800000	1	1	1	1	1	4	1	1	1	4	1	4	1	1	4	8	1	4	4	1	1	12	1	1	1	4	1	1	1	1	1	4	4	8	0.25	4	1	0.25	1	1	1.5	1	1	1	1	8	1	4	1
820000	1	0.125	1	1	1	1	8	0.25	0.25	0.25	1	1	1	0.5	1	4	8	0.25	1	1	4	4	4	1	1	4	1	1	1	1	1	1	4	1	1	1	8	0.25	1	1	1	3.5	4	1	1	0.25	4	1	1
840000	4	1	2	4	1	1	1	1	0.25	4	4	4	1	1	0.25	1	1	8	1	8	0.25	1	1	1	1	1	1	4	1	1	1	1	4	1	4	4	4	1	8	1	1	4	4	4	1	0.25	1	4	1
860000	4	0.25	1	1	0.25	4	4	12	0.25	1	1	4	4	4	4	1	1	1	1	1	0.5	4	4	1	4	1	1	0.25	0.25	4	1	1	1	1	4	4	1	1	1	4	1	1	4	1	1	1	1	0.25	1
880000	1	1	4	4	1	1	1	1	0.25	1	1	1	8	1	1	4	4	1	4	1	1	1	1	1	1	4	4	1	1	1	1	1	0.25	1	1	4	0.25	1	1	1	1	1	1	1	1.75	4	1	8	1
900000	4	4	1	4	4	0.25	1	0.25	4	0.25	1	1	4	4	1	0.25	4	1	1	4	1	0.25	1	1	1	1	1	1	1	1	1	1	1	1	1	4	1	8	1	1	8	0.25	0.25	1	4	2	8	4	8
920000	1	4	8	1	1	1	1	0.25	4	8	1	4	1	4	4	4	8	1	1	4	1	1	1	4	1	8	4	4	1	4	1	1	1	1	1	1	1	8	1	1	1	4	1	1	1	8	8	1	0.25
940000	1	1	1	16	0.25	1	4	1	1	1	1	1	1	8	1	1	1	0.25	4	2	0.25	1	1	0.25	1	1	2	1	1	0.25	4	1	4	1	1	1	1	4	12	1	4	1	4	0.25	8	4	1	0.5	0.25
960000	1	1	1	1	8	4	4	1	1	1	4	8	0.125	4	1	1	4	0.25	4	1	1	2	1	1	1	1	4	4	1	1	1	4	4	1	1	1	4	1	4	1	1	1	1	1	1	8	0.25	0.25	2
980000	3	1	1	4	0.25	1	1	1	1	1	0.25	1	4	4	0.25	1	0.25	4	0.25	0.25	1	4	4	4	4	4	4	1	0.25	1	1	8	1	1	1	4	1	1	4	1	1	1	1	1	1	0.125	8	4	0.25
1000000	1	1	1	1	1	1	4	4	8	1	1	4	1	0.25	0.25	4	8	4	1	1	4	1	1	4	1	1	1	1	1	4	1	4	1	2	1	1	1	1	8	1	1	1	1	0.25	0.25	4	4	4	1
1020000	1	4	1	4	1	1	4	8	1	4	1	1	1	1	1	1	12	1	1	1	4	4	2	1	4	8	1	4	1	4	4	4	12	1	8	4	1	0.25	1	1	1	1	4	1	0.25	1	1	1	1
1040000	4	4	1	1	1	1	1	4	4	0.125	1	1	4	0.25	4	8	4	4	1	8	4	1	1	1	1	1	4	1	1	1	1	1	1	1	4	0.25	4	1	1	4	4	1	4	1	1	1	1	1	1
1060000	3	1	1	4	4	1	1	1	8	4	0.25	1	1	4	4	1	1	1	1	8	1	12	4	1	1	1	1	1	1	4	1	0.25	1	1	1	0.25	4	1	1	4	1	0.25	4	1	1	12	0.5	1	4
1080000	1	1	1	1	4	4	1	1	1	0.25	1	1	0.25	1	1	1	1	1	4	8	1	4	4	2	0.25	1	8	0.25	1	12	1	1	1	1	1	1	1	4	4	1	4	1	1	1	1	1	4	1	1
1100000	0.25	0.25	1	1	4	2	1	4	1	1	0.25	8	1	4	4	8	4	1	1	1	1	1	1	1	4	1	1	1	1	1	4	1	1	4	4	4	1	1	4	1	1	1	1	1	1	2	1	1	1
1120000	1	1	0.25	8	8	0.25	1	4	0.25	4	4	0.25	1	1	4	4	1	1	1	1	1	4	0.5	1	1	8	4	4	4	8	1	1	1	1	4	4	4	1	1	4	8	1	1	1	8	1	1	1	0.25
1140000	8	8	1	4	1	4	1	4	1	4	0.125	4	4	1	4	4	1	1	1	4	4	4	12	0.25	8	1	4	4	1	1	1	1	1	4	1	0.25	1	4	2	4	4	4	1	1	1	1	4	4	4
1160000	1	4	4	1	4	4	1	1	1	4	1	1	1	1	1	1	1	1	1	4	1	8	4	8	4	4	1	4	4	1	1	1	1	4	1	4	1	1	1	1	12	1	4	1	1	1	0.25	8	4
1180000	1	4	1	1	4	1	1	8	0.25	8	8	1	1	4	1	1	8	8	4	1	8	12	1	8	4	1	1	8	4	1	1	1	1	1	1	1	1	4	4	1	0.125	1	4	1	1	1	8	4	4
1200000	4	4	0.25	4	4	0.25	8	1	4	8	1	4	4	2	1	1	1	8	1	4	1	1	1	8	12	4	2	1	8	1	4	1	4	4	4	1	1	1	4	1	1	0.25	4	1	1	1	1	1	1
1220000	1	8	8	1	4	8	4	8	1	1	4	1	1	1	8	4	4	1	4	1	1	1	1	1	1	4	1	8	0.25	4	0.125	1	1	1	1	1	1	4	4	4	0.25	8	4	4	0.25	1	4	4	1
1240000	1	1	1	1	0.25	1	4	1	4	1	1	4	4	1	1	1	4	1	1	0.25	1	4	1	1	0.25	1	4	1	1	1	1	4	0.25	4	4	4	1	8	1	1	4	1	1	1	1	1	1	1	1
1260000	4	0.25	1	4	1	4	4	1	1	1	1	1	1	1	4	1	1	1	1	1	1	1	4	1	8	1	1	12	4	1	1	1	1	0.25	1	1	1	4	1	1	8	1	1	1	2	1	0.25	1	4
1280000	1	4	1	8	4	0.25	1	0.25	1	1	4	1	4	1	1	1	1	4	1	4	1	1	1	1	1	1	8	1	1	8	1	1	8	4	1	0.25	1	1	4	1	1	1	1	1	1	1	4	1	1
1300000	1	1	4	8	4	4	1	1	1	1	8	8	1	1	1	0.25	12	8	1	1	1	4	4	1	4	4	1	1	4	1	4	1	1	1	1	1	1	0.25	1	1	1	4	4	1	1	4	1	1	0.25
1320000	1	4	4	1	1	1	4	4	1	1	1	1	4	12	1	4	4	1	4	4	1	1	4	1	1	1	1	4	1	4	1	1	4	1	1	8	1	4	8	1	4	4	1	1	1	1	1	1	4
1340000	8	4	8	4	1	4	4	0.25	8	4	1	4	1	1	1	1	4	4	1	4	12	1	4	1	4	1	1	4	1	1	1	4	4	8	8	4	1	1	1	0.25	4	0.5	4	1	4	1	0.25	4	4
1360000	4	4	1	1	8	1	1	1	1	1	1	4	1	1	1	2	8	8	1	4	4	1	4	1	4	1	0.25	4	4	12	1	4	2	0.125	2	0.25	1	1	4	1	4	8	1	1	4	4	4	4	8
1380000	16	4	4	0.125	1	1	1	1	4	4	4	0.5	4	0.25	1	1	1	4	1	1	4	4	1	4	1	4	1	4	1	4	1	1	0.25	1	1	0.25	4	1	1	1	0.25	1	1	1	4	4	1	1	8
1400000	4	1	1	1	1	1	4	1	1	0.25	1	4	0.25	1	1	4	4	1	1	1	4	0.25	4	1	1	1	1	4	1	1	8	1	8	1	1	1	1	4	12	1	1	1	1	4	8	0.25	4	4	1
1420000	1	1	12	1	1	1	1	1	1	4	8	1	4	1	1	1	1	0.25	1	4	1	1	1	4	1	1	2	8	4	1	0.25	1	1	1	4	1	1	1	1	1	4	4	4	1	0.25	1	1	1	1
1440000	0.25	0.5	1	1	0.25	1	1	1	1	4	1	4	8	0.25	1	1	8	4	8	12	8	1	2	4	8	4	0.25	0.25	0.25	12	1	0.25	1	1	1	4	1	4	1	4	0.25	4	4	1	1	4	1	1	4
1460000	1	1	4	4	2	1	1	1	0.25	4	1	4	0.25	1	1	4	8	1	1	4	1	0.25	2	1	1	4	1	1	0.25	1	4	1	1	1	1	1	1	4	1	1	0.25	4	4	1	1	4	1	4	1
1480000	4	1	1	4	1	1	0.25	1	1	1	8	4	4	4	4	4	4	4	4	2	1	12	8	4	1	4	1	4	1	4	1	4	4	1	4	1	1	1	8	1	8	4	1	4	1	1	4	1	4
1500000	1	1	4	1	1	1	1	2	1	1	4	0.25	1	1	8	8	1	4	4	1	1	1	1	1	0.25	1	1	8	1	0.25	1	1	1	1	8	1	1	1	1	4	4	1	1	8	1	1	1	4	1
1520000	8	4	4	0.25	4	4	1	1	1	4	4	4	4	1	1	1	4	4	4	1	4	3	1	1	1	0.25	4	1	1	4	1	4	1	1	1	4	4	4	1	1	0.25	1	1	4	8	8	1	1	1
1540000	1	1	4	1	1	8	1	1	1	1	2	1	8	1	4	1	1	1	1	4	4	1	4	1	1	1	1	4	8	4	4	8	1	4	4	0.25	4	4	0.25	0.25	1	1	1	1	1	1	1	1	1
1560000	3	4	0.25	4	1	1	1	1	1	4	1	4	4	1	8	1	1	4	1	1	4	8	8	8	4	1	1	1	1	1	1	1	4	1	4	1	1	8	4	1	1	0.25	8	1	0.25	0.25	1	4	4
1580000	1	8	0.25	0.25	4	1	1	4	4	8	1	8	0.25	1	1	4	4	1	1	8	1	1	1	0.25	1	1	8	0.25	1	4	4	1	4	0.125	1	1	1	1	4	0.25	4	4	1	1	4	1	1	1	8
1600000	1	1	12	8	8	1	1	4	8	4	4	1	1	8	1	8	1	1	1	1	1	4	4	1	1	1	0.25	1	1	1	1	8	4	1	4	1	1	1	4	1	1	1	1	1	0.25	1	1	1	1
1620000	4	1	1	8	1	4	1	1	1	1	4	8	4	1	8	4	1	0.25	8	8	4	1	1	0.25	4	0.125	4	1	4	1	1	1	1	1	0.25	1	4	8	4	1	1	1	1	4	4	8	1	4	1
1640000	1	1	1	4	8	1	1	1	1	1	1	0.25	8	0.25	1	1	1	4	1	4	1	4	1	0.25	4	1	1	0.25	1	4	4	4	1	1	1	1	1	1	4	1	1	4	4	1	1	1	1	0.25	1
1660000	0.25	1	4	4	12	1	4	4	1	1	1	1	4	8	4	8	4	4	1	8	4	1	1	0.25	0.25	1	4	4	1	1	1	1	0.25	1	1	1	4	4	4	1	1	1	1	1	1	1	4	0.25	8
1680000	1	4	1	1	1	0.25	4	1	1	1	0.25	4	4	1	1	4	8	4	4	1	1	1	8	1	1	0.5	1	1	1	0.25	1	1	4	1	1	1	4	1	4	8	8	1	1	1	4	4	1	4	1
1700000	4	4	1	1	4	1	4	1	4	1	4	1	1	1	1	8	4	4	4	1	1	1	1	1	1	4	0.25	8	1	1	1	1	4	8	1	4	1	1	1	1	1	1	2	1	1	1	4	4	1
1720000	8	1	8	1	1	1	1	1	1	1	1	8	8	1	4	1	0.25	4	4	2	1	1	1	4	4	4	1	1	1	1	1	1	1	1	0.25	4	4	1	8	0.25	4	1	1	1	8	8	4	4	1
1740000	1	4	0.25	0.25	1	4	1	1	4	4	4	0.25	0.25	4	1	1	1	0.5	1	4	1	8	2	4	1	4	0.25	4	4	0.25	1	1	1	4	1	1	1	1	1	8	4	1	1	4	1	0.25	4	4	1
1760000	1	1	1	1	4	4	0.25	1	1	1	1	1	0.25	1	4	1	1	12	1	1	1	1	4	1	4	1	1	1	0.25	4	1	4	0.25	0.25	0.25	1	1	12	1	4	1	1	1	1	1	1	0.25	1	4
1780000	8	4	1	1	4	1	1	1	4	8	1	1	8	0.25	1	1	4	0.25	4	4	4	4	4	0.25	4	0.25	4	1	8	8	1	4	1	0.25	1	4	1	4	8	1	0.25	4	1	4	0.25	0.25	1	1	4
1800000	4	1	1	1	1	0.25	1	1	1	1	4	12	1	4	1	4	1	4	1	4	4	8	1	1	0.25	1	1	1	4	1	1	1	4	0.25	1	1	1	1	4	1	1	1	1	1	1	12	4	4	1
1820000	1	0.25	1	1	4	1	4	1	0.25	1	4	1	1	1	1	1	1	1	1	4	1	4	1	1	1	0.25	1	4	8	0.25	8	1	4	1	1	1	1	1	8	1	8	1	2	1	1	1	1	1	0.25
1840000	4	1	0.25	1	1	4	1	1	4	1	4	1	3	4	1	4	1	4	1	1	4	1	4	8	1	4	1	1	1	8	1	4	1	4	1	4	1	12	8	4	1	4	4	4	4	1	4	1	0.25
1860000	8	4	1	0.25	1	4	4	1	1	4	4	4	1	0.25	1	0.25	1	0.25	4	1	0.25	4	4	4	1	1	1	4	1	1	4	8	8	0.25	1	1	1	8	8	1	1	1	1	1	1	1	1	1	4
1880000	1	1	0.25	1	1	8	4	0.25	1	4	8	4	1	12	1	1	1	4	1	1	4	4	1	1	1	1	1	1	4	1	0.25	1	2	1	4	0.25	4	1	4	1	1	1	1	1	1	1	1	1	1
1900000	3	8	1	1	1	1	4	0.25	1	1	1	4	8	4	1	8	1	1	4	8	4	4	1	4	1	4	4	4	2	4	1	1	4	8	4	1	8	4	1	4	1	0.25	8	8	1	1	4	1	1
1920000	0.25	0.25	1	4	4	4	1	1	4	8	4	4	0.25	4	1	1	4	1	8	8	4	8	4	1	1	4	1	0.25	8	0.25	1	1	1	4	4	0.25	3	1	12	1	1	1	1	1	1	4	1	4	0.25
1940000	4	4	1	4	4	1	4	1	4	4	4	4	1	8	4	1	4	4	1	1	4	2	8	1	8	1	1	4	1	1	4	0.25	1	1	1	1	8	0.25	4	1	4	1	4	4	1	1	4	1	4
1960000	1	12	4	4	0.25	1	1	1	0.25	1	1	4	1	1	1	1	4	1	8	1	0.25	1	1	1	4	0.25	4	1	4	4	4	1	4	0.25	4	1	1	1	1	4	4	4	4	4	1	4	0.25	0.25	0.25
1980000	1	4	1	4	0.25	1	1	1	4	1	4	1	4	1	4	0.25	1	1	0.25	0.25	4	4	1	1	1	4	1	0.25	1	1	1	4	1	1	0.25	1	1	1	1	4	1	1	1	4	0.25	1	12	0.25	1
2000000	4	1	1	4	4	1	1	0.25	4	4	0.25	8	4	12	4	1	4	1	4	12	1	4	1	1	4	0.25	0.25	1	1	4	0.25	1	4	0.25	8	4	1	8	1	1	1	1	4	4	1	1	8	1	1
2020000	1	12	8	1	1	1	4	8	4	1	4	0.25	8	1	1	1	4	0.25	4	4	0.25	4	4	8	0.25	1	1	1	1	0.25	4	4	4	1	1	1	4	1	4	4	4	1	1	4	1	0.25	1	1	1
2040000	4	1	1	1	4	1	1	4	4	1	1	0.25	4	1	1	4	1	8	4	8	4	0.25	4	1	4	4	1	4	1	1	1	4	1	1	4	4	4	1	4	1	1	4	1	4	0.25	1	4	1	8
2060000	4	4	4	8	4	4	1	1	0.25	4	1	1	4	4	4	8	8	1	1	4	0.5	0.25	4	0.25	4	0.25	1	1	1	4	1	1	1	1	1	1	4	1	8	1	4	4	4	1	1	4	1	4	1
2080000	4	1	4	1	1	1	4	4	4	4	4	1	4	4	1	4	1	8	0.25	4	1	4	8	1	0.25	0.25	1	4	1	1	1	1	1	1	1	1	1	1	4	1	12	1	1	1	1	1	4	1	1
2100000	1	1	1	12	0.25	4	4	0.125	0.25	0.25	1	4	1	4	4	8	1	4	4	0.125	4	1	4	12	4	12	4	1	4	1	1	1	4	4	1	4	1	1	8	8	1	1	4	4	1	1	1	16	1
2120000	1	8	1	1	1	0.25	4	1	1	1	1	1	0.25	1	1	4	1	1	1	1	4	1	1	1	4	4	1	1	1	4	1	1	4	4	1	1	0.25	1	1	1	1	1	8	1	4	0.25	4	1	1
2140000	0.25	1	1	1	1	1	0.25	1	1	1	1	1	1	0.25	0.25	8	1	1	4	1	1	0.25	4	1	4	1	1	4	4	4	8	4	1	2	1	1	1	1	1	1	1	4	1	0.25	1	1	4	8	1
2160000	1	4	1	8	4	0.25	1	0.25	4	1	4	1	1	1	1	4	1	1	1	1	1	1	4	1	8	4	4	1	1	1	4	4	1	1	1	1	2	4	4	1	1	0.25	0.25	1	1	1	8	1	1
2180000	4	1	1	4	1	4	4	4	1	1	1	8	8	4	0.25	4	4	1	8	4	1	4	1	1	4	1	0.25	0.25	4	1	4	1	4	1	1	4	0.25	1	1	0.25	1	1	1	4	4	4	8	1	1
2200000	1	1	1	4	4	1	1	2	4	1	8	0.25	8	1	8	1	1	4	1	8	4	1	4	4	4	1	0.125	4	0.25	4	1	1	4	4	4	1	1	1	8	1	4	4	8	4	4	4	4	1	4
2220000	4	1	4	4	4	1	1	1	0.25	0.25	1	1	4	1	0.25	1	0.25	4	1	1	1	1	1	1	4	0.25	4	0.25	8	8	1	1	1	0.125	1	4	0.25	4	8	1	4	1	1	8	8	1	0.5	20	1
2240000	1	1	1	4	1	4	1	2	4	1	4	4	1	1	1	1	4	1	0.25	4	1	4	8	1	1	1	1	4	4	1	1	4	1	1	8	1	0.25	1	1	1	1	1	4	8	1	4	1	8	1
2260000	1	1	1	4	1	1	4	1	1	1	4	4	0.25	1	1	0.25	0.25	1	1	1	1	1	1	8	4	1	1	1	1	4	1	12	1	2	4	2	0.25	4	1	1	1	4	12	4	1	4	1	1	4
2280000	4	4	1	8	4	1	4	1	1	0.25	4	0.25	4	1	1	8	1	1	4	1	1	4	1	1	0.25	4	1	4	4	8	4	1	4	1	1	4	4	1	2	1	4	1	1	1	1	1	4	8	4
2300000	8	4	1	1	1	1	4	4	1	0.25	1	1	4	1	1	4	1	4	1	1	0.25	0.25	2	0.25	1	1	1	1	1	1	4	4	1	1	1	1	1	4	4	1	1	1	4	1	1	0.25	1	4	1
2320000	1	4	1	8	0.25	1	1	0.25	1	4	0.125	1	8	1	1	4	0.25	4	4	1	12	1	1	0.25	1	4	1	4	1	2	1	1	1	1	1	1	4	0.25	3	1	8	0.25	1	8	8	1	4	1	1
2340000	0.25	4	1	1	1	4	1	1	1	8	1	8	1	1	4	1	4	1	1	1	1	1	1	0.25	0.25	1	4	4	1	8	1	4	4	8	0.25	4	4	4	0.25	1	1	1	1	1	1	1	1	4	1
2360000	0.25	1	4	4	4	4	4	0.125	0.25	4	8	8	4	1	8	1	4	1	1	2	1	4	1	4	4	1	1	4	1	1	1	1	1	1	4	1	4	1	1	1	0.25	1	1	4	1	0.25	4	8	1
2380000	4	1	4	1	4	0.25	0.25	1	1	0.25	2	2	0.25	1	4	0.25	1	0.25	4	1	1	0.25	8	4	1	1	1	1	1	1	4	4	4	1	1	0.125	1	1	4	4	4	1	1	1	1	1	8	4	1
2400000	1	3	4	1	0.25	1	0.125	4	4	4	2	1	8	1	8	1	4	8	1	4	1	0.25	0.25	1	4	1	1	1	1	4	1	0.25	1	4	8	8	1	1	1	4	4	1	1	1	1	8	1	1	1
2420000	1	4	1	4	8	1	1	1	1	4	0.25	1	0.25	4	8	1	4	12	1	8	4	8	4	8	0.25	4	8	8	4	1	4	1	1	1	8	1	1	1	1	4	1	4	4	4	4	4	4	0.25	4
2440000	0.125	4	4	8	16	4	4	1	1	1	1	4	1	1	1	1	1	1	1	4	1	0.25	1	1	1	1	1	8	1	1	1	4	8	4	1	1	4	1	1	1	0.0833333	1	1	1	1	4	1	1	1
2460000	4	1	1	1	1	1	1	1	1	1	8	4	1	1	4	1	0.25	1	1	0.25	1	0.25	2	1	4	1	1	4	1	12	8	4	1	4	1	12	4	4	0.25	1	1	8	1	8	1	4	4	4	1
2480000	2	1	4	4	0.25	4	8	4	4	0.25	8	1	0.25	1	8	4	1	8	1	8	4	1	1	1	0.25	4	1	1	1	1	1	4	1	0.25	1	1	1	1	4	0.25	4	4	1	1	4	1	1	1	1
2500000	4	4	8	1	8	1	1	4	1	12	1	4	1	1	0.25	1	8	1	8	4	1	1	1	4	4	1	8	1	4	1	4	4	1	4	8	8	4	8	1	1	1	4	1	4	1	0.25	12	1	1
2520000	8	1	1	4	8	1	1	4	1	1	1	1	1	8	1	1	1	4	0.25	4	1	1	8	1	1	1	0.25	4	1	1	1	1	4	4	1	1	1	1	1	8	1	1	4	1	4	1	1	1	4
2540000	4	1	4	1	0.25	1	1	1	1	1	4	1	2	12	1	4	1	8	1	4	1	1	1	1	1	4	1	4	1	4	4	1	4	4	1	1	1	1	1	1	1	4	4	1	1	1	1	1	1
2560000	0.25	1	1	8	0.25	4	0.25	1	1	4	8	1	0.25	1	4	1	1	1	1	4	1	8	8	4	1	8	1	1	1	1	1	1	1	1	1	1	1	1	4	4	1	4	1	8	4	4	4	0.25	4
2580000	8	1	1	4	1	1	1	1	4	4	1	1	1	1	4	4	1	1	4	8	1	4	0.25	1	1	1	4	12	1	1	1	1	4	1	1	1	1	1	4	4	1	1	1	4	4	4	2	1	1
2600000	1	1	1	8	0.25	1	4	1	4	1	4	12	1	1	8	8	1	4	1	1	1	1	1	1	1	1	8	1	1	1	8	1	1	2	1	4	1	4	4	4	0.25	1	1	1	4	4	1	1	1
2620000	0.25	4	1	1	1	1	1	1	4	4	4	1	1	0.25	1	4	1	4	1	4	1	1	1	4	1	4	4	4	4	4	1	1	4	1	1	1	1	1	4	1	1	8	4	1	4	1	0.25	0.25	1
2640000	1	0.25	1	1	4	1	1	4	4	1	1	1	1	0.25	1	1	1	4	4	1	0.25	1	8	1	1	0.25	1	0.25	0.5	1	1	1	1	1	1	1	4	0.25	8	1	0.125	1	1	1	1	4	4	4	1
2660000	4	1	0.25	1	4	4	4	1	1	8	1	8	4	0.25	1	4	1	1	4	8	4	4	4	1	4	1	0.25	4	1	1	1	1	0.25	4	4	1	0.25	1	1	1	1	1	1	1	4	1	0.25	1	4
2680000	8	0.25	4	1	1	1	1	1	0.25	4	4	0.25	1	1	1	1	1	1	4	1	1	8	1	1	4	4	1	8	1	4	1	1	1	2	1	1	1	1	4	1	1	4	1	1	4	4	4	1	0.25
2700000	4	4	1	1	1	1	1	1	8	1	4	1	1	1	4	4	4	1	4	0.25	4	1	1	1	8	8	4	8	4	4	1	1	1	0.25	4	1	1	1	1	1	3	1	4	1	1	4	1	4	1
2720000	1	4	1	4	1	8	1	4	8	1	8	12	1	1	1	1	1	0.125	1	8	1	8	1	1	0.25	1	0.25	4	2	1	1	4	0.25	8	0.125	1	1	1	1	4	1	1	1	0.25	1	1	4	1	4
2740000	4	1	1	1	2	1	1	8	1	1	2	0.25	1	4	1	1	1	16	1	1	1	1	1	1	1	4	1	1	4	1	1	1	1	1	1	4	1	1	0.25	1	4	4	4	1	1	0.125	1	16	0.125
2760000	4	4	1	4	4	0.25	1	1	4	1	1	1	4	1	2	1	4	1	4	0.25	4	1	8	1	1	1	4	1	1	4	0.25	1	0.125	0.25	0.25	4	1	1	12	4	1	1	4	1	8	4	4	1	1
2780000	0.25	0.25	4	4	0.25	1	1	1	4	1	1	4	4	1	4	0.25	1	1	1	4	4	1	1	0.25	1	1	1	1	0.25	1	1	4	1	4	1	4	1	1	12	1	8	4	4	1	1	4	1	1	4
2800000	1	4	4	1	4	8	1	4	1	1	1	4	1	4	0.25	0.25	1	4	4	4	1	0.25	1	4	4	1	0.25	1	1	4	8	1	4	1	1	4	2	4	1	1	4	1	1	1	1	0.25	4	4	1
2820000	4	4	4	4	1	4	1	1	1	1	1	4	4	8	1	4	1	4	4	1	1	1	4	1	4	1	1	1	1	1	0.25	1	4	1	8	1	4	4	1	1	1	4	1	1	1	1	4	1	4
2840000	4	4	4	8	4	1	1	8	4	1	1	8	4	1	16	1	1	1	0.25	1	8	1	8	8	1	1	1	1	12	1	4	1	4	1	1	1	1	8	0.25	4	0.25	4	1	4	4	1	8	1	1
2860000	1	1	8	1	4	1	1	1	4	1	8	1	1	1	1	1	0.25	1	1	1	8	0.25	8	1	8	12	4	4	1	4	8	1	1	1	1	1	4	1	4	1	1	1	4	1	1	4	1	4	4
2880000	0.25	1	1	4	2	2	1	1	1	0.25	4	1	2	0.125	4	1	4	4	1	8	1	1	1	1	1	4	1	1	4	1	1	4	4	1	1	1	4	1	1	3	1	1	4	1	1	1	4	4	1
2900000	1	1	4	4	1	1	4	4	4	1	4	4	4	1	1	1	8	4	4	1	1	1	4	1	1	4	1	1	4	1	1	1	1	1	1	0.25	1	1	4	8	1	1	4	1	1	1	1	0.25	1
2920000	1	1	0.25	1	1	4	1	1	1	1	8	4	1	0.25	4	0.25	1	1	1	8	4	1	1	1	4	1	8	1	4	1	1	1	1	1	1	1	1	1	1	1	1	4	4	1	4	1	4	1	4
2940000	4	4	1	1	12	4	1	4	1	1	1	1	1	1	1	1	1	1	0.25	1	4	1	8	1	4	1	1	1	12	1	1	1	1	1	1	1	0.125	1	1	1	8	1	4	1	1	1	1	1	1
2960000	1	1	1	0.25	1	1	1	1	1	1	1	1	4	1	1	1	4	0.25	8	1	1	1	0.25	1	0.25	4	4	4	1	1	4	1	1	0.25	1	1	1	1	1	0.25	1	1	8	1	1	1	4	4	0.25
2980000	4	8	1	4	0.25	1	1	4	1	1	12	1	1	1	1	4	8	0.25	4	0.25	4	4	1	4	0.25	1	1	1	4	1	1	8	1	1	4	4	1	1	1	4	1	1	1	4	1	1	1	1	4
3000000	4	1	1	1	12	4	1	4	4	1	1	1	1	1	1	4	1	4	1	4	8	1	4	4	1	1	12	8	1	1	4	1	12	4	12	1	0.25	1	1	4	1	0.25	1	1	4	1	4	4	1
3020000	4	1	1	4	4	1	8	1	1	1	1	1	1	1	1	8	4	4	1	1	4	0.25	1	1	4	0.5	4	1	8	1	1	8	4	1	8	4	1	1	4	12	1	4	1	0.125	1	1	0.25	12	1
3040000	1	1	1	1	4	4	1	1	1	4	1	4	4	1	1	1	1	1	1	8	1	4	1	1	4	1	1	4	1	8	1	8	1	0.125	4	1	4	4	1	1	4	1	1	0.25	4	1	1	0.5	1
3060000	4	1	4	1	1	1	1	1	1	8	1	1	1	4	1	4	0.25	1	1	4	1	1	1	1	4	1	0.125	1	1	1	4	1	1	1	8	1	1	1	1	1	8	4	1	1	4	1	1	8	1
3080000	1	4	1	0.125	1	4	1	4	1	0.5	4	1	4	1	4	1	1	4	2	1	1	1	1	4	1	4	1	8	1	1	1	4	4	1	0.25	4	8	1	1	1	4	1	1	1	1	1	1	1	8
3100000	1	0.25	4	1	0.25	1	4	0.25	1	0.25	1	4	1	1	1	1	8	1	4	1	1	4	0.25	1	1	1	1	1	1	4	4	1	1	1	1	1	1	1	2	1	1	4	0.125	1	1	4	1	4	1
3120000	8	1	1	1	0.25	1	1	1	4	8	4	1	1	1	1	1	1	1	4	8	4	1	1	1	1	0.25	1	4	8	1	1	1	1	4	1	0.25	0.25	1	1	4	1	1	1	4	1	1	1	1	1
3140000	4	4	1	1	0.25	1	1	1	4	1	4	1	4	1	4	4	4	4	1	1	1	4	3	1	1	0.25	1	1	1	1	1	0.25	1	1	2	1	1	8	1	1	4	4	4	1	1	1	4	4	1
3160000	0.25	1	1	4	1	1	1	1	4	1	3	1	4	1	1	1	1	1	1	8	1	4	4	1	1	4	1	4	4	4	1	1	8	1	1	1	1	1	0.25	1	4	1	1	1	1	1	1	1	1
3180000	1	1	1	1	4	1	1	4	1	0.25	8	0.25	0.0833333	1	1	1	0.25	1	1	1	1	1	4	4	4	1	1	4	4	1	1	1	1	1	4	4	1	1	1	8	1	1	1	1	0.25	1	1	1	1
3200000	1	1	8	8	1	8	8	4	1	4	4	1	1	1	1	4	1	1	4	1	1	1	1	1	1	1	4	1	1	4	1	4	4	8	1	1	1	1	1	4	4	4	4	4	1	8	4	4	0.25
3220000	1	4	1	1	4	4	1	4	1	1	1	1	1	0.25	1	1	8	0.125	4	1	1	1	1	1	1	1	1	1	1	4	4	1	1	1	12	4	1	8	4	1	1	8	1	1	4	4	0.25	8	1
3240000	1	8	1	4	1	4	1	1	1	1	1	4	4	1	4	4	4	4	1	1	8	1	0.25	1	4	1	1	1	0.5	1	4	1	4	1	1	8	1	1	1	1	1	0.25	1	1	1	1	1	1	1
3260000	1	8	4	1	4	8	1	1	4	1	4	4	4	1	1	1	4	4	4	4	0.25	4	1	0.25	4	1	4	1	4	1	4	4	1	1	4	1	1	8	0.25	4	1	8	8	1	4	1	1	1	4
3280000	1	1	1	4	1	1	4	8	1	1	4	1	1	1	4	1	1	4	1	1	1	1	4	1	8	1	1	8	1	1	0.25	4	1	0.25	0.25	4	4	1	1	1	1	0.25	0.25	1	1	1	4	1	0.25
3300000	0.125	8	1	4	8	1	1	12	1	4	16	16	4	4	1	1	4	8	1	2	1	4	4	1	1	4	1	4	4	4	0.25	1	8	8	1	0.25	1	1	1	4	1	1	1	0.25	1	1	0.25	4	1
3320000	1	1	0.25	1	1	1	1	1	4	1	1	0.25	1	1	4	1	4	1	0.5	4	1	8	1	0.25	1	4	1	1	1	4	1	1	1	1	1	4	1	1	4	4	1	1	1	1	1	4	1	0.25	1
3340000	1	4	0.25	1	1	1	8	1	1	1	1	1	1	4	1	4	1	4	1	1	1	1	1	1	8	1	4	1	0.25	1	1	1	0.125	4	1	4	1	1	1	1	8	1	1	1	4	1	4	1	1
3360000	4	4	4	1	1	1	1	4	4	4	1	4	1	4	1	1	1	1	1	1	1	1	1	1	4	4	1	1	4	1	1	1	4	1	0.25	1	4	4	0.25	1	0.25	4	1	1	1	4	1	4	1
3380000	1	4	0.25	4	0.25	1	4	1	0.25	1	1	0.25	2	4	1	1	1	1	1	1	1	1	4	1	1	4	1	8	4	1	1	1	1	1	1	1	1	0.25	1	1	0.25	1	1	1	4	8	4	1	1
3400000	1	1	1	1	1	4	1	4	1	1	0.25	8	1	1	1	4	1	1	2	4	1	8	1	0.25	1	4	4	4	1	4	1	1	1	4	1	4	1	1	8	4	4	1	1	4	4	1	4	4	1
3420000	4	1	1	1	1	0.25	1	1	4	4	1	4	1	8	0.25	4	1	1	4	4	4	4	4	1	1	1	4	0.25	1	4	1	0.125	1	1	1	4	1	1	0.25	1	1	1	1	4	1	8	1	1	1
3440000	1	8	1	1	12	4	1	1	1	1	2	0.5	1	1	1	2	1	0.25	1	0.25	4	4	1	1	4	1	1	1	4	4	1	1	0.25	1	0.5	1	1	1	4	1	1	1	1	0.5	0.25	1	1	1	1
3460000	1	0.25	0.5	4	0.25	4	1	1	1	1	0.25	1	4	0.25	1	1	4	8	1	1	1	4	4	0.25	1	1	1	1	0.25	4	0.25	4	1	1	1	1	1	1	1	1	4	1	1	4	1	1	1	1	8
3480000	1	1	8	8	1	1	1	1	1	1	1	1	12	1	4	1	4	8	1	4	1	1	1	1	1	0.25	1	1	4	1	1	1	1	1	0.25	1	1	1	1	1	4	1	1	1	1	1	4	1	1
3500000	1	1	1	1	1	0.25	1	1	1	1	4	1	4	1	4	0.25	0.25	1	8	1	4	4	1	1	0.125	1	4	1	4	0.25	4	1	8	4	1	1	1	0.125	4	1	12	1	4	4	0.25	4	1	4	1
3520000	1	1	0.25	4	4	4	1	1	1	1	0.25	4	1	4	1	1	4	8	1	4	4	4	8	4	8	1	3	4	0.25	1	4	8	1	1	1	0.25	4	4	4	1	1	1	1	1	4	1	1	1	1
3540000	1	8	1	1	4	0.25	1	2	4	1	1	4	1	1	4	1	1	1	1	1	1	1	1	1	1	4	4	1	1	1	1	4	4	1	4	4	1	4	1	1	1	1	1	0.25	1	8	4	0.125	1
3560000	4	1	1	4	1	8	1	1	1	1	8	4	16	4	1	8	1	1	16	8	1	1	8	1	1	1	12	2	0.25	8	1	4	1	1	0.25	1	1	2	4	8	1	4	4	4	4	4	4	8	1
3580000	1	4	1	8	1	0.25	1	1	4	4	1	1	0.25	1	1	4	1	1	1	4	1	1	1	12	1	1	8	4	8	1	1	1	1	1	0.25	4	1	1	4	4	4	4	0.25	4	1	1	1	1	1
3600000	4	4	1	4	12	1	1	1	1	4	1	4	0.25	1	4	1	4	1	1	1	4	4	4	1	4	1	0.25	8	1	4	1	1	1	8	1	1	4	1	8	1	1	1	4	1	1	12	0.25	1	1
3620000	4	4	1	0.25	4	4	1	8	1	1	1	1	1	1	1	0.25	0.25	0.25	1	4	1	4	8	1	1	1	1	4	1	4	1	4	4	1	8	1	1	4	0.25	1	1	1	0.25	2	1	1	1	1	1
3640000	0.25	1	8	1	1	1	4	1	4	1	0.25	1	1	1	1	1	1	8	8	1	1	1	16	2	4	0.25	1	8	1	1	1	4	8	4	1	4	1	1	4	1	12	8	1	1	1	4	1	1	4
3660000	1	16	4	1	0.25	1	4	0.25	1	4	1	1	3	1	4	1	4	1	12	1	1	1	1	8	1	4	4	4	0.25	1	1	0.25	0.5	1	4	1	1	1	4	8	8	4	1	1	1	8	4	8	4
3680000	1	1	4	4	1	4	1	1	8	1	1	1	4	4	1	1	0.25	1	1	1	1	1	1	4	1	4	0.25	8	1	2	4	4	8	4	1	4	1	8	1	4	1	1	4	4	1	8	1	1	1
3700000	8	1	4	1	1	1	1	4	1	0.25	1	8	4	4	4	0.5	1	1	1	1	1	1	8	1	1	1	1	8	4	0.25	1	1	1	0.25	1	0.25	1	1	1	0.25	1	1	0.25	1	1	1	0.125	1	1
3720000	4	1	1	1	4	0.25	4	0.25	1	1	4	1	8	1	1	1	2	1	1	1	1	12	4	4	12	8	1	4	1	1	8	1	1	1	1	1	1	1	1	1	1	1	4	0.25	4	1	4	1	1
3740000	1	1	1	0.25	1	1	1	1	1	1	4	1	1	1	1	1	4	4	1	1	4	4	4	4	1	1	0.25	1	1	4	4	1	1	1	1	1	4	1	1	4	4	4	1	1	1	4	4	0.5	4
3760000	1	0.25	4	4	4	1	1	1	1	1	4	4	4	1	1	1	4	4	4	1	1	1	4	1	1	4	4	4	4	1	1	1	1	1	1	1	1	4	4	1	4	4	1	4	0.25	4	1	1	1
3780000	4	12	1	1	1	1	4	1	1	1	1	1	0.25	0.25	1	1	4	1	1	1	4	1	1	0.25	0.25	1	4	1	1	4	4	1	1	4	4	4	1	1	4	1	1	1	1	1	1	1	1	4	1
3800000	4	1	1	4	1	4	1	1	4	1	4	1	1	1	1	1	1	1	4	1	1	12	8	1	1	0.125	1	2	1	1	4	4	1	4	4	4	1	1	1	16	1	1	1	1	1	1	1	1	0.25
3820000	4	0.25	1	1	4	1	4	4	1	1	8	1	1	4	4	0.25	1	1	1	1	1	1	1	1	1	0.25	1	4	1	1	8	1	4	4	1	0.25	1	4	1	1	1	4	1	1	4	1	4	1	1
3840000	1	8	0.25	4	4	1	1	1	8	4	1	4	1	8	4	1	4	1	1	4	4	1	4	1	0.25	1	4	1	1	1	1	2	1	1	1	1	1	4	1	1	8	1	1	1	1	1	1	4	1
3860000	1	4	1	1	1	4	4	1	8	1	0.25	1	1	4	1	4	4	4	8	2	1	1	4	1	4	1	4	8	4	1	1	1	8	8	4	1	1	2	1	8	1	1	8	1	1	8	1	1	4
3880000	4	4	1	8	1	1	1	1	1	1	8	1	8	1	1	4	4	1	1	1	1	1	1	0.25	4	4	2	1	1.5	1	4	1	4	1	1	1	0.25	1	1	4	1	1	1	1	1	4	4	12	4
3900000	4	4	4	4	1	4	0.25	1	1	4	0.25	1	1	1	1	4	1	1	1	4	1	4	0.25	1	1	1	1	4	1	4	1	1	0.25	1	1	1	4	1	4	4	1	1	4	4	4	1	1	4	1
3920000	1	1	1	8	1	1	1	0.25	1	1	8	1	8	1	1	0.25	4	8	1	1	1	4	1	1	1	4	1	8	1	1	1	1	4	8	0.25	1	4	1	1	4	1	1	4	1	1	1	1	1	4
3940000	0.25	1	1	1	1	1	1	1	1	1	1	0.25	1	1	1	1	4	4	0.25	4	1	4	4	4	1	0.25	1	1	1	1	0.25	4	0.25	4	1	0.25	1	1	1	0.25	1	1	0.25	0.25	4	1	4	4	4
3960000	1	1	1	1	4	4	1	1	4	1	4	1	1	1	4	1	4	1	1	8	12	4	1	12	1	4	1	1	4	1	1	0.25	1	1	4	4	1	4	0.25	1	1	1	1	1	1	4	1	1	1
3980000	4	1	1	1	1	8	1	4	1	1	8	4	2	8	0.25	8	4	4	1	4	1	4	4	4	1	4	0.25	4	1	1	1	0.25	4	1	1	4	1	1	4	4	8	4	1	1	1	1	0.5	1	4
4000000	8	1	4	0.125	1	1	4	1	1	1	1	1	4	1	4	4	4	1	8	1	0.25	4	1	0.25	1	1	1	4	4	4	4	4	4	4	0.25	4	4	1	12	4	1	1	4	1	1	0.25	2	1	4
4020000	0.25	4	1	0.25	8	4	4	1	1	1	0.25	0.25	1	4	1	1	8	1	1	4	1	1	1	1	8	0.25	1	0.25	1	1	4	1	1	0.25	4	4	1	4	1	4	1	1	4	1	1	1	4	1	1
4040000	1	1	4	8	4	1	4	4	4	4	1	4	4	4	4	0.25	1	4	4	0.25	4	1	4	1	4	8	4	1	1	4	8	1	1	4	1	1	1	1	4	4	4	1	4	1	1	1	1	4	1
4060000	4	1	1	1	4	4	4	1	1	1	1	1	8	1	1	4	4	1	1	1	1	0.25	1	1	4	1	1	1	1	4	0.25	0.25	1	1	1	1	1	8	4	1	1	1	1	1	1	4	4	0.25	1
4080000	1	1	1	4	1	1	1	4	1	4	1	1	1	1	1	1	1	4	4	4	4	1	1	1	8	1	1	4	1	1	1	1	1	4	4	1	4	4	4	4	1	1	1	1	1	4	12	1	1
4100000	4	1	1	1	1	1	1	8	0.25	1	1	4	8	4	0.25	0.25	4	1	1	4	1	1	1	1	4	1	4	1	1	1	1	1	4	1	1	1	4	4	4	1	0.25	1	8	0.25	4	1	1	4	0.25
4120000	4	1	1	1	0.25	1	1	0.25	1	4	1	1	12	4	1	8	1	8	1	4	1	1	8	1	0.25	0.125	1	0.25	1	1	1	1	4	1	1	1	1	1	1	4	1	1	1	8	0.25	4	4	1	1
4140000	4	4	4	0.25	1	1	8	1	8	8	8	1	1	1	4	1	0.25	1	1	4	3	1	1	4	8	12	4	1	1	1	1	4	1	8	1	1	1	1	1	4	4	4	1	1	4	4	1	1	0.25
4160000	1	4	8	8	0.25	4	0.25	8	1	1	1	1	0.25	2	1	4	4	1	1	1	4	1	1	4	1	1	0.25	0.25	2	4	1	4	4	4	8	1	1	1	0.125	1	4	1	4	8	1	1	0.25	1	4
4180000	0.25	1	4	8	4	4	4	0.25	1	0.25	8	4	4	8	1	1	1	12	4	4	1	0.25	4	1	8	8	1	1	8	1	1	1	1	1	4	0.25	1	1	1	4	1	4	4	1	1	1	4	1	1
4200000	1	1	1	1	0.25	1	1	1	1	1	0.125	4	1	4	1	1	1	1	1	1	1	4	1	4	8	1	1	4	4	0.25	0.5	1	1	0.25	1	1	1	4	0.25	4	1	1	1	1	1	4	8	4	0.25
4220000	1	1	1	4	1	1	1	1	1	4	1	1	1	0.25	1	1	1	1	4	4	1	1	1	0.25	0.25	1	1	1	1	1	4	1	1	8	1	1	1	1	2	1	0.25	2	1	4	1	1	4	1	0.25
4240000	1	1	4	1	0.25	1	1	1	4	1	8	4	4	0.25	1	1	1	1	1	4	4	4	8	4	4	1	1	1	1	1	8	1	1	4	1	4	1	1	4	1	4	4	0.25	4	4	1	1	1	4
4260000	1	1	0.25	4	1	4	1	8	1	1	1	1	4	4	8	8	1	8	1	1	4	1	4	4	4	1	1	8	1	8	1	1	1	1	4	1	1	1	1	4	1	1	1	0.25	1	4	1	4	1
4280000	1	4	8	1	0.25	1	1	0.25	4	1	1	1	1	1	1	1	1	1	1	4	4	12	0.25	1	1	1	1	1	1	1	4	4	4	1	1	1	1	4	1	1	1	0.25	1	4	1	1	12	1	1
4300000	1	1	1	1	1	1	1	1	1	4	1	1	1	0.25	0.25	1	4	8	4	1	8	1	1	1	1	1	1	1	4	1	4	1	4	2	1	1	1	1	0.25	4	1	1	8	1	1	1	4	1	1
4320000	1	1	4	1	1	4	1	1	1	1	4	1	4	1	1	1	1	1	1	1	4	1	1	4	1	1	8	4	1	1	1	1	4	4	1	4	1	2	4	8	1	4	1	1	1	1	1	8	1
4340000	1	1	1	4	1	4	1	1	1	12	1	8	4	8	1	1	4	1	1	1	12	1	2	0.25	1	1	1	1	1	4	1	0.25	1	1	8	1	1	4	1	1	1	4	1	1	4	0.25	4	1	1
4360000	4	8	4	8	1	0.25	1	1	1	1	1	1	1	1	1	8	1	1	1	8	1	1	4	1	4	0.25	1	4	1	4	1	1	4	1	1	1	4	1	1	1	1	1	1	4	1	0.25	1	1	1
4380000	4	4	1	1	1	1	1	1	1	4	12	1	4	0.25	1	4	4	1	4	8	1	1	1	1	4	4	4	1	4	3	4	4	1	1	4	1	0.25	1	1	1	1	1	1	0.25	1	0.25	1	4	4
4400000	1	1	4	1	1	0.25	1	1	0.25	1	1	4	4	4	0.25	4	1	1	8	1	1	1	1	0.25	4	1	1	4	1	1	1	8	4	8	1	4	1	1	1	1	0.25	8	1	4	1	1	4	4	1
4420000	0.25	1	4	1	12	1	4	1	2	8	4	1	4	4	1	8	1	1	0.25	4	1	4	4	1	1	4	1	0.125	16	1	1	4	1	4	1	1	0.333333	1	1	1	4	4	4	4	1	8	3	0.25	1
4440000	4	1	1	8	1	1	1	1	0.25	0.25	12	1	1	4	0.25	4	8	1	1	1	1	8	4	2	4	0.25	0.25	4	1	1	4	1	1	1	1	1	1	4	1	0.25	8	2	1	1	1	1	1	4	1
4460000	8	4	1	1	1	4	1	4	1	8	1	1	1	1	1	4	0.25	1	2	4	4	1	8	4	1	0.25	1	12	1	4	4	1	4	4	4	0.25	0.25	8	1	4	4	1	1	0.25	1	1	0.25	4	4
4480000	4	4	1	8	4	1	1	1	1	8	1	1	1	1	1	4	4	4	1	8	1	0.25	1	1	1	0.125	4	4	1	4	4	1	1	0.25	1	4	1	4	1	1	1	1	1	4	1	0.25	0.25	1	4
4500000	4	4	4	1	4	8	1	4	4	4	0.25	0.25	4	1	1	2	4	8	8	4	8	1	1	1	1	0.25	1	8	1	4	1	1	1	4	1	1	4	1	4	4	1	4	4	1	1	1	2	12	1
4520000	1	1	0.125	4	1	4	1	4	1	1	1	1	4	1	1	4	1	2	1	1	1	1	4	1	0.25	0.25	1	1	4	4	1	1	1	1	1	1	1	1	4	1	1	1	4	4	0.25	4	1	8	4
4540000	1	1	4	1	1	4	1	0.25	4	4	8	4	1	1	4	1	4	1	4	4	1	1	4	1	1	8	1	4	1	1	1	4	4	1	1	4	1	1	0.25	1	4	4	1	1	1	1	1	1	4
4560000	1	1	1	4	1	4	1	4	1	1	12	1	1	1	1	8	8	1	8	1	1	4	4	4	1	4	4	1	8	1	4	0.25	1	1	1	1	1	1	4	1	4	1	1	1	1	4	1	4	1
4580000	1	4	1	1	1	1	0.25	12	4	1	0.25	4	1	1	1	1	1	4	4	4	1	1	1	1	1	0.25	4	1	1	8	0.125	1	1	4	1	1	4	4	1	1	1	8	1	1	0.25	0.25	4	1	1
4600000	4	8	1	8	3	2	0.25	1	4	8	1	4	4	1	8	0.5	4	4	8	0.125	8	1	1	0.25	1	4	1	1	0.25	1	4	1	1	1	4	16	1	4	1	4	4	1	1	1	4	1	1	1	1
4620000	4	1	4	4	4	1	1	1	4	1	4	1	1	1	1	1	1	1	4	8	4	4	4	1	1	4	1	1	1	1	1	0.25	4	0.25	1	1	4	4	1	8	8	1	4	1	1	1	1	1	1
4640000	0.25	4	4	4	4	1	4	8	1	4	4	1	1	4	1	1	1	4	1	1	4	8	1	1	1	0.25	4	2	4	1	4	1	0.25	4	1	1	1	1	1	1	1	8	1	8	4	1	1	4	1
4660000	1	4	1	4	4	1	1	1	4	4	1	4	8	8	1	4	1	4	1	8	1	1	3	1	8	1	1	4	1	1	1	1	1	4	8	4	4	1	1	1	1	1	4	4	4	1	1	1	1
4680000	1	1	1	0.25	4	4	0.25	0.25	4	1	1	0.25	1	1	4	1	4	4	4	12	4	1	1	1	1	1	1	1	1	4	1	4	1	1	1	1	16	1	1	1	1	0.25	1	1	1	1	4	1	4
4700000	8	1	1	1	4	4	1	8	1	1	8	1	0.25	8	0.25	1	1	4	4	1	1	4	1	4	1	1	4	1	1	1	1	1	4	1	1	4	0.25	4	1	4	1	1	1	1	1	1	8	1	1
4720000	4	0.25	1	1	1	1	1	1	1	1	1	1	1	1	1	1	0.25	4	2	1	0.25	1	4	1	0.25	4	8	4	1	1	4	4	1	4	4	8	0.25	2	8	1	1	4	1	1	1	1	1	1	1
4740000	4	1	4	1	1	4	1	0.125	0.25	1	4	1	4	1	2	1	4	1	4	1	1	1	12	1	1	4	1	1	1	1	1	8	4	4	1	1	1	4	4	1	4	4	1	8	1	8	4	8	1
4760000	8	1	0.25	4	4	4	1	1	8	8	1	1	1	4	1	4	4	1	1	1	1	4	1	1	4	1	1	1	1	4	4	4	1	1	0.25	1	1	1	4	4	0.25	1	1	1	8	4	1	4	1
4780000	4	3	1	1	8	4	1	4	4	1	16	4	1	1	4	8	0.25	1	4	4	1	1	8	1	1	4	1	4	0.125	0.25	1	1	1	4	1	1	1	1	4	1	1	1	4	4	1	1	1	1	1
4800000	4	1	1	4	0.25	0.25	0.25	0.25	1	1	1	8	4	1	4	0.25	4	1	8	4	1	4	1	4	1	1	1	8	1	4	1	1	0.25	4	1	1	1	1	4	1	4	1	1	4	4	1	1	4	0.25
4820000	1	1	1	4	4	1	1	12	0.25	4	0.25	0.25	4	1	4	1	1	4	4	1	4	1	4	1	1	1	0.5	4	1	1	1	4	1	1	4	1	1	1	1	1	1	1	1	4	4	4	4	1	1
4840000	4	1	1	1	1	1	1	1	1	1	1	1	8	0.25	1	4	1	1	4	4	0.25	1	1	4	1	8	1	8	1	1	1	1	4	1	1	1	4	1	0.25	1	4	1	8	1	12	4	4	1	1
4860000	1	1	1	1	1	1	0.125	1	1	1	4	1	1	1	4	1	8	4	1	4	1	4	0.125	1	1	1	1	1	4	4	1	1	4	1	4	4	4	1	1	4	0.25	1	2	4	4	1	0.25	1	8
4880000	8	4	4	1	1	1	1	0.25	1	1	8	4	4	1	1	1	1	8	4	4	4	4	12	1	0.25	1	1	4	4	0.125	0.25	1	1	1	1	1	1	1	4	4	1	4	1	1	1	1	4	12	0.25
4900000	4	1	4	0.25	4	1	1	4	1	1	4	1	1	1	4	1	1	1	4	1	1	1	4	1	1	8	8	4	1	4	1	1	1	4	1	4	4	1	1	4	4	8	8	1	1	1	1	1	4
4920000	4	12	1	1	4	4	4	1	8	1	1	12	1	4	1	8	1	1	4	8	1	8	1	0.25	0.25	4	1	1	4	1	1	4	0.25	1	1	1	1	1	4	1	1	1	1	4	4	4	4	1	1
4940000	4	1	4	0.25	1	1	1	1	1	1	0.5	1	1	4	1	4	1	1	0.25	1	1	0.25	3	1	1	1	1	4	0.25	8	1	1	1	1	1	4	8	4	4	4	1	8	1	4	1	1	4	8	1
4960000	1	4	1	3	1	1	1	8	4	1	4	0.25	12	4	1	1	0.125	4	1	1	8	4	1	4	0.25	8	8	8	2	1	1	8	4	1	8	1	4	1	8	0.25	1	12	1	1	8	0.25	4	1	1
4980000	1	1	1	0.25	3	1	1	0.25	4	1	4	1	8	1	1	3	1	0.25	1	1	1	1	4	1	1	8	1	1	1	1	1	1	1	8	4	1	1	4	1	1	4	1	4	0.25	1	1	2	1	1
5000000	0.25	1	4	4	1	1	4	1	1	0.25	1	4	4	0.25	4	1	4	1	4	12	1	1	4	1	1	1	4	1	1	4	0.125	4	0.25	1	0.25	1	4	1	8	8	1	8	1	1	4	4	0.5	1	1
5020000	1	1	4	4	8	4	4	4	1	1	1	2	1	1	1	8	1	1	4	0.25	4	1	1	0.25	1	4	4	8	2	2	1	8	4	4	1	4	1	1	1	4	1	4	1	0.25	1	1	4	1	0.125
5040000	0.25	1	1	1	1	1	1	1	2	1	4	4	4	1	4	1	8	8	1	1	1	1	1	4	8	8	4	1	1	1	1	1	1	1	1	1	1	1	1	1	0.25	1	4	1	1	0.25	1	4	1
5060000	1	1	4	1	1	1	1	1	1	1	4	1	4	1	4	1	1	1	8	8	1	1	8	1	1	4	1	12	1	1	8	4	1	0.25	4	1	1	1	1	4	4	1	1	0.25	1	1	4	1	1
5080000	1	1	1	4	1	1	1	1	1	0.25	1	1	1	1	1	0.125	1	0.25	8	8	1	1	0.25	4	4	4	1	1	8	1	4	1	4	0.125	1	1	1	4	1	1	4	1	0.25	4	1	4	1	1	1
5100000	1	1	1	1	1	0.25	1	0.5	4	1	1	1	1	4	4	1	1	1	1	1	1	4	1	4	4	1	1	4	4	0.25	1	1	1	8	4	1	1	0.25	1	4	4	1	4	4	2	1	1	1	1
5120000	8	1	4	4	8	1	4	4	1	1	1	4	4	1	1	1	1	0.25	1	4	4	1	1	1	1	1	1	4	8	4	1	1	1	0.25	1	4	1	0.25	8	1	4	4	1	0.25	1	1	4	1	1
5140000	4	4	0.25	2	4	1	1	4	4	4	1	4	1	1	1	1	1	4	1	1	1	1	1	0.25	1	1	4	4	4	1	1	8	4	1	4	1	4	1	8	4	1	4	0.25	1	3	0.25	0.25	1	1
5160000	12	1	1	12	1	1	1	4	8	4	1	1	0.25	1	4	1	8	1	4	4	1	4	1	4	1	1	1	1	1	4	8	4	1	4	0.25	4	1	1	8	4	1	1	8	1	1	1	4	1	1
5180000	4	8	1	1	1	1	1	0.25	1	1	1	1	1	1	1	1	1	1	1	4	1	1	1	1	1	4	4	8	4	1	1	4	4	4	1	1	1	1	4	1	4	1	1	1	8	1	4	4	4
5200000	2	1	1	4	1	0.25	1	1	4	1	1	1	1	4	8	1	1	4	4	4	1	4	1	1	4	1	1	1	4	1	4	1	1	1	4	1	1	1	1	1	1	1	0.25	1	1	4	1	1	0.25
5220000	0.25	1	4	1	4	4	1	4	4	8	1	1	1	4	1	1	1	4	1	1	4	1	1	4	0.25	1	1	1	1	1	4	1	4	8	1	8	4	1	1	1	4	4	1	1	1	4	1	4	1
5240000	1	0.25	8	1	1	1	1	1	1	1	1	1	8	1	4	1	1	1	0.25	1	4	4	1	1	1	4	4	2	4	4	1	1	4	1	1	1	4	1	1	1	1	1	1	1	4	8	1	1	1
5260000	8	4	1	8	0.25	1	1	1	4	1	2	4	8	4	4	1.5	4	1	4	0.25	1	1	4	4	2	4	0.25	1	1	0.5	1	1	4	1	4	8	1	4	1	4	1	16	4	1	1	1	8	1	4
5280000	1	1	1	0.25	1	1	1	4	0.25	4	0.25	2	1	1	0.25	0.125	1	1	4	4	1	4	1	1	4	1	1	1	1	0.25	8	1	4	4	1	1	8	1	4	1	1	4	0.25	1	1	1	2	1	1
5300000	1	1	8	4	4	4	1	1	1	0.25	2	4	4	1	1	4	4	1	4	4	12	4	8	4	4	1	1	8	1	8	1	1	4	1	16	4	8	4	1	1	4	4	1	8	1	1	8	0.25	1
5320000	1	1	1	1	0.125	8	1	4	1	1	1	4	1	2	1	0.25	1	4	4	4	4	1	0.25	1	4	1	1	1	8	1	4	4	8	1	1	1	1	1	4	4	1	1	0.25	1	0.25	4	8	4	1
5340000	1	1	1	1	1	1	4	1	1	4	1	1	4	1	4	0.25	1	4	1	1	8	1	4	4	1	1	1	4	8	1	1	8	4	1	0.25	1	4	1	4	1	1	4	1	1	1	1	1	4	1
5360000	1	0.25	1	1	1	4	8	4	1	1	1	1	1	8	1	4	4	1	1	1	0.25	4	0.25	8	1	8	4	1	1	4	1	1	0.25	1	4	4	0.25	1	1	8	4	1	4	1	1	1	1	1	1
5380000	1	4	4	2	4	8	1	1	1	1	8	1	1	0.25	1	4	8	1	0.25	1	4	1	4	1	4	4	1	1	1	1	1	1	1	1	0.25	12	4	1	1	4	0.25	1	1	0.5	4	8	1	1	1
5400000	1	1	4	0.25	1	1	1	1	0.25	0.25	4	1	1	1	1	1	1	1	1	1	4	1	1	1	1	1	1	4	4	1	1	8	8	4	4	1	4	4	0.25	4	4	4	4	4	4	1	1	1	1
5420000	1	4	4	4	1	4	8	1	4	4	8	0.25	1	1	1	0.25	0.25	4	1	1	4	1	8	1	4	0.25	1	4	8	1	4	4	1	0.25	4	4	8	1	1	1	1	0.25	1	4	8	4	0.25	1	1
5440000	1	4	4	1	4	1	1	8	1	0.5	0.125	4	4	1	8	0.25	4	1	1	4	4	4	1	1	1	1	1	1	4	1	1	1	1	1	4	4	1	1	1	8	1	1	1	1	1	1	8	1	1
5460000	1	1	4	0.125	1	4	1	0.25	1	0.25	1	4	1	4	1	4	4	0.25	4	4	1	1	1	1	8	1	4	4	8	1	1	1	4	1	4	4	8	1	4	4	0.25	1	0.25	4	1	1	4	1	1
5480000	1	1	1	1	1	1	1	4	0.25	1	4	8	1	1	4	1	0.25	8	4	4	1	1	0.25	4	1	0.25	8	8	0.25	0.25	1	1	8	4	1	4	8	1	1	8	1	1	8	4	4	0.25	1	4	1
5500000	1	8	0.25	1	1	1	1	4	1	1	4	1	4	0.25	1	1	1	4	1	4	1	0.25	4	1	0.25	4	1	1	1	4	0.25	4	1	1	0.125	4	4	4	4	1	4	4	4	1	1	1	1	1	4
5520000	1	12	0.25	8	1	1	1	1	8	1	1	1	0.25	1	8	4	1	0.25	1	12	1	1	1	4	1	1	0.25	4	8	0.25	4	4	0.25	12	1	12	1	4	2	1	1	1	1	4	1	1	1	1	1
5540000	4	1	8	0.25	2	4	0.25	4	0.25	4	0.5	8	1	2	4	4	8	1	1	5	4	4	8	1	16	4	4	4	12	12	4	1	1	4	4	8	1	1	4	1	1	4	0.5	4	1	1	4	2	1
5560000	0.25	0.25	1	1	0.25	1	1	0.25	1	4	0.25	1	8	1	0.25	1	4	1	4	1	1	1	8	4	4	1	1	4	1	4	1	1	4	4	4	1	1	4	1	1	1	8	1	1	2	1	4	1	1
[truncated: 230 more columns]

## Sheet: Fig3B_bottom_I-II
	0	20000	40000	60000	80000	100000	120000	140000	160000	180000	200000	220000	240000	260000	280000	300000	320000	340000	360000	380000	400000	420000	440000	460000	480000	500000	520000	540000	560000	580000	600000	620000	640000	660000	680000	700000	720000	740000	760000	780000	800000	820000	840000	860000	880000	900000	920000	940000	960000
0	1	2	1	1	2	1	1	0.5	1	2	1	1	1	0.5	0.5	2	2	2	2	2	1	4	2	0.5	2	2	4	2	2	1	0.5	1	4	2	1	2	2	2	2	0.5	4	2	2	4	2	1	2	0.5	1
20000	1	3	0.5	4	1	1	1	1	1	0.5	2	1	1	2	1	1	2	1	2	1	1	4	2	1	1	2	1	1	0.5	1	1	1	2	1	2	1	1	1	4	2	2	1	1	1	3	1	2	6	2
40000	0.5	2	2	2	1	1	0.5	1	1	1	2	1	1	2	2	4	1	1	2	4	1	2	1	2	2	2	2	0.5	2	1	1	1	1	2	1	1	1	1	1	2	1	2	1	1	2	1	1	1	2
60000	2	4	2	1	1	2	1	1	4	2	2	1	0.5	1	1	6	2	2	1	2	6	2	1	0.25	1	1	2	1	2	1	1	2	2	2	1	1	2	0.5	4	2	1	1	6	1	2	2	2	2	1
80000	2	2	6	2	0.5	1	2	1	1	1	4	1	2	0.25	1	1	2	1	1	1	1	1	4	1	2	1	2	0.5	2	1	0.5	2	1	2	1	4	2	4	4	1	1	1	0.5	6	1	1	4	2	1
100000	1	0.5	1	1	2	1	1	1	2	4	1	2	1	1	1	2	0.5	2	1	1	1	1	1	1	1	0.5	2	2	1	1	2	1	2	1	2	2	4	2	1	2	1	0.5	2	4	1	1	2	2	1
120000	1	1	1	1	2	1	1	2	1	2	0.5	1	1	1	0.5	2	0.5	2	2	1	1	1	1	0.5	2	1	2	2	2	1	1	1	1	2	1	1	2	1	4	1	1	1	0.5	1	1	2	2	0.25	0.25
140000	1	2	6	2	1	2	2	0.5	2	1	2	4	4	0.5	1	0.5	1	2	1	1	1	0.5	1	1	1	4	2	1	2	4	1	1	1	1	1	2	2	1	2	2	1	1	0.5	1	4	1	2	2	4
160000	4	1	2	2	1	1	2	2	2	1	2	1	2	2	0.5	2	2	1	1	1	2	4	4	1	1	1	2	4	0.5	0.5	1	1	1	1	1	1	2	0.5	1	4	2	2	1	1	1	1	1	2	0.5
180000	2	1	1	0.166667	1	1	1	2	1	1	1	0.5	1	1	0.5	4	1	0.25	1	0.5	0.5	1	1	1	1	1	2	2	2	1	1	1	1	1	1	0.5	4	1	2	6	1	1	1	2	2	1	1	0.5	10
200000	1	1	1	2	1	4	4	1	4	1	1	1	2	4	2	1	2	1	1	2	1	1	1	1	6	4	4	0.5	2	1	1	2	4	2	1	4	2	4	4	1	4	1	1	2	1	2	4	0.5	0.5
220000	0.5	2	1	1	2	2	1	4	0.5	1	0.5	0.5	1	1	2	1	2	4	0.25	1	0.5	1	4	1	1	1	2	1	2	2	1	2	2	1	0.5	1	1	2	1	1	2	1	0.5	2	2	1	1	1	2
240000	1	1	2	4	1	1	1	2	1	1	2	1	1	4	1	2	1	2	1	1	2	0.5	1	1	1	1	2	1	4	2	1	0.5	2	1	1	1	1	4	4	1	1	2	2	1	1	2	1	1	2
260000	1	1	1	2	2	2	2	1	1	1	2	2	1	1	1	4	2	2	1	2	1	2	1	0.5	1	2	1	3	1	0.25	1	1	1	1	1	1	1	1	2	4	0.5	1	1	2	1	0.5	1	2	1
280000	2	1	1	1	1	1	1	1	0.5	1	2	1	1	0.25	1	1	1	1	1	2	1	0.5	2	4	1	6	1	2	1	4	1	1	4	0.5	1	1	2	1	1	0.5	2	2	1	2	0.5	2	1	1	1
300000	1	1	4	1	0.5	1	1	1	1	1	0.5	6	2	1	0.5	2	2	2	1	4	1	1	1	2	1	1	4	1	2	2	1	1	2	1	2	1	2	2	1	2	2	1	1	1	1	1	1	1	1
320000	1	2	0.5	2	1	4	2	4	2	1	1	2	2	2	1	1	4	1	0.5	1	0.5	1	2	1	2	0.166667	1	8	1	1	1	1	1	1	2	2	1	1	2	2	2	2	2	2	1	4	1	1	0.5
340000	2	4	1	4	2	1	1	1	2	1	1	1	1	2	2	2	0.5	4	1	1	0.5	0.5	0.5	1	1	1	1	2	2	0.5	1	4	1	2	1	1	1	2	1	2	1	2	1	2	1	1	1	1	1
360000	1	2	1	1	4	2	1	4	1	1	2	2	4	1	1	1	2	2	1	4	0.5	1	1	1	0.5	0.25	1	2	2	2	4	0.5	1	1	4	1	1	0.5	6	2	0.5	2	1	4	1	1	0.5	1	2
380000	0.5	6	1	1	2	2	1	4	1	0.5	1	2	1	1	2	2	1	0.5	2	2	2	1	2	1	0.5	2	1	2	1	1	1	1	1	2	0.5	1	1	1	1	1	1	1	0.5	8	1	0.5	2	2	2
400000	2	1	2	1	2	0.5	1	1	2	1	1	1	1	1	1	2	4	1	2	1	1	0.5	2	0.5	2	1	1	1	2	1	1	0.5	1	6	1	1	1	1	1	2	1	6	0.5	4	2	1	2	1	2
420000	1	1	1	2	2	0.5	2	1	1	1	1	2	1	1	1	1	1	1	1	1	1	1	0.5	1	2	1	2	1	2	1	1	1	1	1	1	1	1	0.5	0.5	0.5	2	1	2	2	1	1	1	1	1
440000	2	4	1	1	1	6	1	1	2	1	1	2	2	4	1	2	1	2	2	2	1	1	1	1	4	1	0.25	2	1	2	1	1	2	1	2	0.5	2	2	2	1	1	2	4	0.5	0.25	1	1	2	1
460000	0.5	1	1	0.5	2	2	4	1	4	2	1	1	1	1	1	1	2	0.5	1	1	2	1	1	1	1	0.5	1	1	2	1	1	2	2	1	4	1	0.5	1	1	2	1	1	2	1	1	1	1	2	1
480000	1	1	4	2	1	1	1	2	1	1	2	2	4	2	2	2	1	1	4	1	4	1	2	2	1	1	1	1	1	2	1	2	2	1	1	1	2	1	1	1	2	4	1	2	1	1	1	2	1
500000	1	2	1	1	2	1	1	1	2	1	1	1	2	2	1	2	8	1	1	1	1	1	1	1	1	2	1	4	2	2	1	1	2	0.5	2	1	2	2	1	2	6	1	2	1	1	2	1	2	2
520000	1	1	1	2	1	2	1	2	2	1	1	1	1	1	1	1	2	4	1	1	1	1	4	0.5	1	1	2	1	1	1	1	1	1	4	2	1	1	2	2	1	0.5	1	1	1	2	1	1	4	1
540000	2	2	2	2	1	4	2	1	1	1	2	1	1	2	1	1	1	4	1	2	1	1	0.5	4	1	0.5	2	1	2	1	2	1	1	1	1	2	1	1	1	1	2	4	2	2	2	2	1	2	1
560000	2	2	0.5	1	1	1	1	1	1	1	2	0.5	2	2	1	1	0.5	6	0.5	0.5	1	2	1	1	2	1	1	4	0.5	0.5	1	1	1	1	1	4	2	2	0.5	0.5	2	2	4	4	2	2	1	2	1
580000	8	2	1	1	1	1	0.5	0.5	0.5	1	2	0.5	2	1	1	0.5	6	4	2	1	1	1	1	0.5	2	1	1	1	1	1	1	1	1	2	1	1	4	2	2	1	1	1	1	2	1	2	0.5	1	1
600000	2	2	4	1	2	1	2	1	2	1	1	2	2	4	1	2	1	1	2	2	2	1	4	1	1	4	2	2	1	2	2	0.25	1	1	1	2	0.5	1	1	1	2	1	2	1	1	1	2	1	2
620000	1	2	0.5	1	1	1	2	4	1	1	1	1	0.5	1	1	2	1	1	4	1	0.5	1	2	0.5	1	1	1	2	1	1	2	1	1	0.5	2	2	2	1	1	1	1	1	1	1	1	1	1	1	1
640000	1	1	1	4	1	2	1	2	1	2	2	2	1	1	1	1	2	2	1	1	1	2	1	2	1	1	2	1	1	2	1	0.5	4	1	1	1	1	1	2	1	1	2	1	1	4	4	1	1	1
660000	2	1	1	2	1	4	1	1	0.5	1	2	1	1	0.5	1	1	1	2	1	4	1	1	2	6	4	2	1	1	1	2	2	1	1	2	1	2	1	2	0.5	1	2	4	2	2	2	2	1	1	2
680000	4	2	1	1	2	2	4	1	1	1	1	2	1	0.5	1	1	0.5	1	1	2	1	1	1	1	4	2	1	1	4	2	1	2	2	1	1	1	1	1	2	2	2	2	1	1	0.5	1	1	1	0.5
700000	1	1	1	2	1	1	1	2	1	1	1	1	1	2	1	4	1	4	4	1	1	2	2	2	1	4	2	1	1	1	1	8	2	0.5	2	0.5	0.5	0.5	2	2	2	2	1	1	2	2	2	1	4
720000	2	1	4	1	1	1	1	4	0.5	1	1	2	1	1	1	2	1	2	0.25	1	1	4	4	1	2	1	2	1	1	6	1	1	2	2	2	2	2	1	1	2	1	1	1	2	1	1	0.5	1	1
740000	2	1	1	1	1	1	1	1	1	2	0.5	1	1	1	2	2	1	2	2	0.5	2	1	1	1	1	2	1	1	1	4	1	1	2	1	1	2	1	1	1	2	2	2	4	2	2	1	1	1	2
760000	1	1	1	2	1	2	2	1	1	2	1	2	1	2	2	1	2	1	2	2	0.5	1	1	1	6	1	2	2	1	1	4	1	1	1	1	1	1	2	4	2	1	2	0.5	1	4	1	1	1	1
780000	1	2	0.5	2	1	1	1	0.5	2	2	1	0.5	1	1	1	2	2	2	2	2	1	1	2	4	1	1	6	1	1	4	1	1	2	4	0.5	1	2	1	2	1	1	1	2	1	2	4	0.5	4	1
800000	1	1	2	0.5	2	0.5	2	1	1	2	1	0.5	1	2	0.5	1	2	2	6	1	1	2	1	1	1	1	1	4	1	1	1	2	1	1	1	1	1	4	1	1	2	2	0.5	2	4	1	1	1	1
820000	1	0.5	4	1	1	1	2	1	1	1	1	1	1	1	1	2	1	1	1	1	1	1	1	6	1	1	2	1	1	2	1	1	1	1	1	1	2	2	2	2	2	2	1	1	1	1	1	0.5	2
840000	4	2	2	2	1	1	2	0.5	2	1	4	1	1	0.5	1	1	4	0.5	1	1	1	1	2	2	1	1	2	4	1	1	0.5	2	0.5	1	1	2	1	1	2	0.5	1	1	1	1	2	1	1	1	1
860000	1	1	1	2	1	2	1	0.5	1	1	1	1	2	1	2	1	4	1	2	0.5	4	1	2	1	1	1	0.5	2	4	2	2	2	2	1	2	1	1	2	2	1	1	1	2	0.5	1	4	1	1	1
880000	1	1	6	1	1	0.5	2	2	1	2	1	4	0.5	2	1	0.166667	2	2	1	1	4	2	1	2	4	6	2	4	2	2	1	2	6	1	2	1	4	1	1	2	1	1	1	1	1	1	1	1	1
900000	2	1	1	1	4	2	2	2	1	1	2	0.5	2	1	1	1	1	1	1	1	1	1	4	0.5	2	1	0.5	1	2	4	1	2	0.5	1	1	2	2	1	1	1	2	4	1	6	4	0.5	1	1	1
920000	2	1	2	1	1	1	1	1	1	0.5	1	1	1	1	1	4	2	1	1	1	1	2	2	1	1	2	2	4	1	1	2	4	1	1	1	4	2	2	2	2	1	0.5	0.5	1	0.5	2	1	1	6
940000	2	2	1	1	4	2	1	1	1	4	1	2	0.5	2	1	1	2	1	0.5	2	1	1	1	1	1	1	1	1	1	1	2	4	2	1	1	2	1	1	2	1	4	1	1	0.5	1	2	1	1	0.5
960000	1	1	2	1	4	1	1	1	2	2	0.5	1	1	1	1	1	2	0.25	2	1	2	0.5	2	2	1	1	4	2	1	4	1	2	2	1	1	1	1	0.5	1	1	1	1	0.5	1	2	1	1	1	1
980000	4	4	0.5	1	1	1	1	4	4	1	1	6	0.5	1	1	2	4	1	4	0.25	2	1	1	1	1	4	6	0.5	1	1	0.25	2	4	1	2	2	2	8	1	1	2	2	1	1	2	1	0.5	1	1
1000000	1	2	4	2	2	2	2	2	1	1	2	1	1	1	0.5	2	1	8	1	2	4	2	2	1	0.5	2	1	1	1	2	1	1	1	1	1	2	2	2	0.5	1	1	1	1	1	6	2	2	1	1
1020000	1	2	1	1	1	6	2	1	2	1	2	1	2	4	1	0.25	1	1	1	2	1	2	1	4	1	1	1	2	1	1	4	0.5	1	1	1	1	1	1	1	1	2	1	1	1	1	2	1	1	2
1040000	2	1	6	1	1	1	1	2	2	2	0.5	4	0.5	2	1	2	1	0.5	2	1	2	6	1	2	2	4	1	1	1	1	1	1	2	1	1	1	4	1	1	2	1	1	2	2	1	1	0.5	1	1
1060000	1	0.5	2	1	1	1	2	4	1	1	0.25	2	2	1	1	1	1	0.5	1	2	1	1	1	1	1	2	1	1	1	0.5	0.5	1	1	1	2	1	2	2	2	1	1	2	1	1	2	1	1	1	2
1080000	1	4	1	4	2	1	1	1	1	2	1	2	1	2	1	1	1	2	1	2	1	1	1	1	1	1	4	4	0.5	1	1	2	1	2	1	1	1	2	1	0.166667	1	1	1	1	1	2	1	1	2
1100000	1	1	1	4	1	0.5	6	0.5	2	2	1	0.5	1	1	2	0.5	1	2	2	1	0.5	1	1	1	2	2	2	2	2	1	2	2	1	4	1	1	0.5	1	2	1	1	4	0.5	4	2	1	1	2	1
1120000	1	1	1	1	1	2	2	1	2	2	2	1.5	1	1	2	1	1	1	1	1	2	4	0.5	1	0.5	1	1	1	1	1	1	1	0.5	1	2	2	1	1	0.5	1	1	0.5	0.25	1	3	2	1	4	1
1140000	0.5	2	1	0.5	1	2	1	2	1	1	4	0.5	2	2	1	4	2	2	1	1	1	1	1	1	1	1	6	4	1	6	2	1	1	5	1	1	4	0.5	4	0.5	8	4	2	2	6	1	1	4	6
1160000	1	2	1	1	1	1	1	1	1	1	2	1	1	1	1	1	2	2	1	2	1	1	1	4	1	2	4	1	0.5	1	1	1	2	2	1	1	4	1	2	2	1	0.5	1	1	4	2	1	2	2
1180000	1	2	0.5	1	4	1	1	1	2	1	1	1	1	1	1	1	2	2	1	1	2	1	2	2	2	1	0.5	0.5	1	2	1	1	2	1	1	2	2	1	1	1	2	1	2	0.5	1	1	1	1	2
1200000	2	0.5	2	1	1	4	0.5	0.25	1	1	1	4	2	1	1	2	2	1	2	1	1	1	1	1	4	2	2	2	2	1	2	4	1	2	0.5	1	2	4	1	1	1	2	1	2	1	2	2	1	4
1220000	4	4	2	1	1	1	1	4	0.5	1	2	1	1	1	1	2	1	6	2	4	2	1	0.5	1	2	1	2	2	0.5	1	2	1	1	1	1	0.5	1	1	1	1	1	1	2	2	6	0.5	1	1	1
1240000	1	0.5	1	2	1	1	1	1	1	2	1	1	2	1	0.5	2	4	1	4	4	1	4	1	2	1	2	1	1	4	1	6	4	1	1	2	1	2	1	1	1	1	1	2	1	2	1	1	1	1
1260000	1	2	2	2	1	2	1	1	1	1	1	1	4	1	1	1	1	1	1	1	1	2	1	1	1	4	2	1	1	0.5	2	1	2	1	1	1	1	1	2	1	0.5	1	1	2	2	1	2	2	2
1280000	4	1	1	0.5	1	2	1	1	1	1	2	1	2	1	1	2	2	2	1	2	2	2	1	2	1	2	1	2	1	1	2	1	1	1	1	2	1	2	1	4	2	2	1	2	2	2	2	4	2
1300000	1	0.5	2	1	1	3	2	2	2	2	1	0.5	2	1	1	2	4	0.5	1	1	1	1	2	2	0.5	1	0.5	4	1	4	4	1	1	1	1	1	1	2	2	2	4	2	0.5	1	4	1	1	1	1
1320000	2	6	2	1	2	2	1	2	4	1	1	1	1	1	1	1	1	1	0.5	1	1	1	2	1	2	2	1	2	1	2	1	1	1	2	3	1	0.5	1	2	1	1	1	4	1	2	1	0.5	2	2
1340000	0.5	1	1	1	1	2	4	1	1	1	2	2	0.5	1	2	1	1	4	0.5	2	2	1	1	1	1	1	4	1	2	2	1	1	2	1	2	1	2	1	1	2	4	2	8	6	1	1	1	2	4
1360000	2	4	0.5	2	1	1	2	4	1	2	2	1	8	1	1	1	1	2	2	1	2	0.5	1	1	2	2	2	4	2	1	1	4	2	1	2	1	2	2	1	1	2	2	1	1	0.25	1	1	2	1
1380000	1	1	1	1	1	2	1	1	1	1	1	1	1	1	1	1	1	2	2	1	1	1	1	2	1	2	0.5	6	1	1	1	1	1	1	1	0.5	2	2	1	1	4	1	1	1	1	1	1	1	2
1400000	1	0.5	1	2	2	1	1	1	0.5	2	1	1	1	1	1	2	1	4	2	1	1	1	2	2	1	6	4	4	1	1	2	1	1	1	2	1	1	1	1	4	2	2	1	1	1	1	1	1	2
1420000	1	2	1	1	1	1	0.5	1	4	0.5	1	2	0.5	1	2	4	1	6	1	4	2	1	1	1	2	4	2	2	6	2	2	1	1	2	1	1	2	2	1	0.5	2	2	1	1	1	1	1	2	1
1440000	2	2	2	2	1	2	1	1	0.5	1	1	1	1	2	1	1	1	1	1	1	2	1	1	2	1	1	2	0.5	2	1	1	2	1	1	2	1	2	2	1	1	1	1	1	1	2	1	2	2	1
1460000	1	1	1	2	1	1	1	2	2	1	1	1	2	0.5	1	1	1	1	1	1	2	1	1	1	1	2	1	1	2	1	1	1	1	1	1	0.5	4	0.5	1	4	1	4	2	1	1	1	1	4	2
1480000	1	0.5	2	2	1	1	2	1	2	1	2	1	2	0.5	1	4	1	2	2	1	0.5	1	2	2	1	4	1	2	0.5	2	2	1	1	2	1	2	0.5	1	2	1	1	1	2	1	1	1	1	1	2
1500000	1	0.5	0.5	1	1	2	1	1	0.5	1	2	0.5	4	1	1	2	1	1	1	1	1	2	1	1	1	0.5	1	1	1	1	4	0.5	2	1	1	1	2	2	1	1	1	1	0.5	1	1	1	1	2	1
1520000	1	4	2	2	1	1	1	1	1	2	1	1	1	2	1	1	1	2	2	1	4	2	1	2	2	1	0.5	4	0.5	1	2	2	1	6	1	1	4	2	1	2	1	1	0.25	1	2	2	1	1	2
1540000	0.5	1	1	2	1	2	1	1	1	1	2	1	1	1	2	3	1	2	2	1	1	4	1	2	1	4	2	2	1	1	1	2	1	1	0.5	2	1	4	2	6	4	2	1	1	1	0.5	0.5	1	0.5
1560000	2	1	2	1	4	1	1	1	1	1	4	0.5	1	0.5	1	1	2	8	2	1	0.5	2	2	0.5	1	1	1	6	2	0.5	1	0.5	1	1	2	1	1	1	1	2	4	2	1	2	1	1	1	2	2
1580000	1	2	4	1	1	2	2	0.5	1	1	2	1	2	1	2	1	2	1	0.5	0.25	4	0.5	2	1	0.5	2	2	2	2	1	2	2	2	1	1	1	4	1	2	1	1	2	2	0.5	1	1	1	1	1
1600000	1	1	1	6	1	1	1	2	2	2	1	1	1	1	1	1	4	1	4	1	1	1	0.5	1	1	1	4	2	1	4	1	1	2	1	1	2	1	2	1	2	1	0.5	2	1	1	2	1	1	2
1620000	1	1	1	1	2	1	4	1	1	2	2	0.5	1	1	1	1	2	0.25	1	3	2	0.5	2	1	1	1	1	1	1	2	2	4	1	1	2	2	1	1	2	2	2	2	4	1	1	4	1	1	1
1640000	1	0.5	2	2	2	6	0.5	1	1	1	2	1	2	1	1	2	1	0.5	1	1	4	2	1	4	1	0.5	1	1	1	1	2	2	1	2	1	1	1	1	4	1	1	2	1	1	1	2	1	1	1
1660000	1	1	0.5	4	1	2	1	1	1	1	2	1	1	1	1	1	2	1	1	2	1	2	1	0.5	2	4	2	1	0.5	1	1	0.5	1	1	4	1	2	1	2	2	1	4	1	2	2	2	0.5	2	1
1680000	1	2	1	1	1	1	1	1	1	2	6	1	1	1	1	1	1	2	2	3	2	4	1	1	1	1	1	1	2	2	1	1	1	2	1	2	2	2	1	6	1	1	1	1	2	1	1	2	1
1700000	2	4	1	4	1	1	1	1	1	2	4	0.5	2	1	1	4	4	1	1	2	0.5	1	0.5	2	1	6	6	1	1	1	1	1	1	0.5	1	1	2	1	1	2	1	1	1	2	1	1	1	1	6
1720000	0.5	2	1	1	2	1	1	1	0.5	2	1	1	1	1	1	1	0.5	1	2	1	1	1	1	0.5	2	2	2	1	1	1	1	1	1	2	2	1	1	2	1	1	1	1	1	2	1	1	1	2	0.5
1740000	2	1	1	1	1	4	1	4	2	2	2	1	1	1	2	1	2	1	1	2	2	1	0.5	1	2	1	1	2	2	1	1	1	1	2	2	1	4	2	2	1	2	2	2	1	1	1	1	1	4
1760000	1	6	1	2	1	1	2	2	2	1	2	1	1	1	4	0.5	0.5	1	4	2	1	1	1	1	1	1	2	2	1	1	1	1	4	2	0.5	1	2	1	1	1	1	6	1	1	2	2	2	1	2
1780000	2	2	1	1	1	1	1	1	1	1	2	2	1	0.5	1	1	4	2	1	2	0.5	1	2	1	4	1	2	2	1	1	2	1	4	1	2	2	1	2	1	2	1	2	1	0.5	1	2	2	2	2
1800000	1	2	1	2	1	2	1	1	1	2	1	1	2	1	1	1	1	1	1	1	4	2	1	1	2	1	2	2	1	2	4	2	1	4	1	0.5	1	1	4	1	1	4	0.5	1	2	1	1	1	1
1820000	1	0.5	1	2	1	1	1	2	1	1	2	1	1	1	1	2	2	4	1	1	2	1	1	2	2	1	1	2	1	1	2	0.5	1	2	1	1	1	2	0.25	1	1	2	0.5	1	1	2	1	2	2
1840000	2	2	1	2	0.5	6	1	1	1	1	1	2	1	2	4	2	2	2	0.25	0.5	4	2	1	2	1	1	2	4	2	1	2	2	0.5	1	2	2	1	1	4	1	2	2	2	2	1	1	0.5	1	0.25
1860000	4	0.5	1	1	1	2	1	4	2	2	1	6	2	4	2	2	1	1	3	1	2	1	4	1	2	1	0.5	1	4	1	0.5	1	1	1	2	1	1	0.5	1	1	1	1	1	1	2	4	0.5	6	1
1880000	1	1	0.5	1	1	1	1	1	2	1	4	1	2	1	4	2	2	1	1	1	4	1	1	1	1	4	1	1	2	2	1	1	1	4	1	2	1	2	1	1	1	1	1	1	2	0.5	1	2	2
1900000	1	2	1	1	1	3	2	2	1	1	1	1	0.5	1	1	1	10	2	0.5	2	1	1	2	4	1	1	1	4	1	1	2	1	2	2	2	2	1	2	4	1	0.5	1	1	1	2	1	1	4	1
1920000	1	1	1	2	1	1	2	0.5	1	0.5	2	4	2	4	1	1	2	0.5	1	1	4	1	2	1	2	1	1	0.5	2	1	1	1	2	1	1	1	2	1	1	2	2	0.5	1	1	8	1	1	6	1
1940000	0.5	2	1	2	4	1	1	2	1	2	1	2	2	1	1	1	0.5	1	1	1	1	2	1	4	2	1	0.5	6	8	4	4	1	2	1	1	1	1	2	1	2	1	10	4	6	4	4	2	2	8
1960000	2	1	2	2	2	1	2	1	1	1	1	1	2	1	1	1	1	2	1	1	2	1	2	1	2	1	1	4	1	4	1	1	0.5	1	1	0.5	1	1	1	2	1	2	2	0.5	1	1	4	0.5	1
1980000	1	1	1	4	1	1	1	4	2	1	1	2	2	1	1	1	2	1	1	1	1	1	4	2	2	2	1	2	1	2	2	1	0.5	2	1	0.5	1	2	2	4	0.5	2	1	1	1	1	2	0.25	1
2000000	1	1	4	0.5	1	1	2	1	1	2	1	2	2	2	1	2	0.5	4	1	1	1	2	1	1	0.5	1	2	1	1	1	2	2	1	2	1	1	2	1	0.5	1	1	0.5	1	1	4	1	2	1	4
2020000	1	1	2	4	1	1	1	0.5	1	1	1	1	1	1	0.5	1	0.5	1	4	1	1	1	2	1	2	1	2	1	1	1	1	1	1	4	1	1	1	0.5	1	1	0.5	2	1	2	1	0.5	1	1	1
2040000	2	4	2	1	0.25	2	1	2	2	2	1	2	2	1	1	2	0.5	1	1	1	1	1	1	2	1	2	1	1	1	2	1	1	1	2	1	1	4	1	2	2	6	2	1	4	2	1	1	6	1
2060000	2	1	1	4	1	2	1	0.5	1	1	1	1	1	0.5	1	0.5	2	2	6	2	1	1	1	1	1	4	2	1	2	2	1	1	1	4	1	1	1	1	1	1	0.5	1	2	2	1	1	1	2	2
2080000	1	1	1	1	2	1	1	1	2	1	2	1	1	1	1	1	1	2	2	1	2	1	1	1	1	2	1	1	1	1	1	1	1	0.5	2	1	2	6	2	2	4	1	1	1	4	1	2	2	1
2100000	4	1	2	1	2	1	1	2	1	1	1	1	2	2	1	1	1	1	1	2	4	2	2	2	1	2	0.25	4	1	1	2	2	1	0.5	2	1	1	1	4	2	1	6	2	2	1	2	1	1	0.5
2120000	0.25	2	1	1	2	4	1	1	2	1	2	1	2	0.5	1	1	2	1	2	2	1	1	2	1	2	1	1	4	1	2	2	2	2	2	1	1	0.5	0.5	2	2	1	1	1	1	1	1	1	1	1
2140000	1	2	6	0.5	1	4	2	1	2	2	2	4	2	1	1	1	1	1	1	2	1	4	2	6	1	1	0.5	2	1	1	2	1	2	1	1	2	2	2	2	2	1	1	1	1	6	0.5	2	1	2
2160000	1	2	2	1	0.5	2	1	1	0.5	1	1	1	2	1	1	4	2	2	2	1	2	1	1	2	2	4	2	1	1	1	1	1	2	1	1	0.5	6	2	2	6	1	1	2	1	3	1	1	2	1
2180000	1	1	2	2	1	1	1	4	1	2	4	2	0.5	2	0.5	2	1	1	4	0.5	2	1	1	2	2	1	1	1	1	2	1	1	1	1	1	1	2	2	2	1	1	1	1	1	1	1	1	2	1
2200000	0.5	2	2	0.5	1	1	1	2	6	1	1	1	1	2	0.5	2	4	1	2	2	1	2	1	1	1	1	2	2	1	1	4	2	2	2	1	2	1	1	1	2	1	2	2	1	1	1	1	2	1
2220000	1	2	2	1	1	4	1	2	1	4	1	1	1	1	1	1	4	1	1	2	1	2	1	1	1	2	2	1	1	2	1	1	2	0.5	1	1	0.25	1	2	2	2	0.5	1	2	1	1	1	0.5	1
2240000	0.5	1	1	1	4	6	1	2	1	1	1	1	1	1	2	1	0.5	1	1	0.5	1	1	1	1	2	1	1	2	1	1	0.5	2	0.5	1	1	1	2	2	2	6	4	2	1	2	1	2	2	1	1
2260000	1	1	1	2	1	4	1	4	2	2	1	1	2	1	1	1	2	2	1	1	2	1	1	2	1	1	1	2	2	1	2	1	1	2	2	1	1	1	1	1	2	1	1	1	1	2	2	2	2
2280000	2	1	1	1	1	2	1	4	1	1	2	1	1	1	1	1	2	1	2	1	1	1	1	0.25	1	1	6	1	0.5	1	0.5	1	2	2	1	2	1	1	4	1	2	1	4	4	4	1	2	1	2
2300000	1	4	1	1	2	1	4	1	2	1	1	4	1	1	2	0.5	1	1	2	1	1	1	1	1	1	1	1	1	2	1	1	1	1	1	1	1	2	1	2	1	0.5	1	1	0.5	2	4	4	2	4
2320000	1	2	2	0.5	1	1	1	1	1	1	2	1	2	2	0.25	4	0.5	4	1	1	4	4	4	2	1	4	2	2	4	1	1	2	1	1	1	0.5	1	4	2	1	2	0.5	4	2	2	1	1	1	1
2340000	1	1	1	1	2	6	1	2	1	2	4	1	0.5	1	1	1	4	1	1	0.5	2	1	4	1	1	1	1	2	2	1	2	0.5	2	1	1	4	1	2	1	2	1	1	1	1	4	1	1	2	0.5
2360000	1	2	1	0.5	1	2	1	1	1	4	2	2	1	1	1	1	2	4	2	2	0.5	1	1	1	1	1	2	1	1	1	1	1	2	2	1	1	1	0.5	4	1	2	1	1	2	4	0.5	2	1	0.5
2380000	0.5	2	1	1	0.5	2	0.25	1	1	2	2	1	0.5	1	1	4	2	2	2	1	2	2	1	2	0.5	1	2	1	2	1	1	0.5	1	2	1	2	1	1	1	0.5	2	0.5	1	0.166667	2	1	1	1	1
2400000	4	2	0.5	2	6	1	2	1	1	2	2	0.5	1	2	1	1	1	4	2	4	1	1	0.5	4	2	2	2	1	1	1	1	1	1	1	1	1	2	1	1	1	1	2	1	1	1	1	1	2	1
2420000	1	1	0.25	1	1	2	0.5	4	1	4	1	6	4	2	1	2	1	1	0.5	1	1	1	4	2	2	2	1	1	2	4	1	1	2	2	1	6	0.5	1	1	0.5	4	1	2	1	1	6	1	1	6
2440000	1	1	4	2	2	1	0.5	2	2	2	2	1	0.5	1	2	1	1	1	1	2	1	2	1	0.5	4	2	1	2	2	1	1	0.5	1	1	1	0.5	1	1	1	1	1	1	1	0.5	1	0.5	1	1	4
2460000	1	1	1	2	1	0.5	0.5	1	0.5	1	1	1	1	1	1	1	2	4	4	1	2	1	0.5	2	0.5	2	0.5	1	1	1	1	1	1	2	1	1	1	4	1	2	1	1	1	2	0.5	0.5	2	0.5	1
2480000	1	1	1	1	1	2	4	0.166667	1	1	1	2	1	2	1	2	6	2	4	1	4	1	2	2	2	6	1	2	1	0.5	0.5	1	1	2	1	1	1	2	1	4	1	1	1	1	1	2	4	2	1
2500000	1	1	2	1	1	2	1	1	1	1	2	1	2	1	1	1	2	1	1	1	1	1	1	1	2	1	4	2	1	1	1	1	1	1	1	1	2	1	2	1	2	2	2	2	0.5	1	0.5	6	1
2520000	1	4	4	0.5	1	2	1	2	1	1	4	1	2	2	1	1	1	1	2	2	1	1	0.5	1	4	1	1	1	1	2	2	1	1	1	1	1	1	2	1	2	1	0.5	1	2	0.5	1	2	1	0.5
2540000	2	4	1	2	1	1	0.5	1	1	1	1	1	2	1	2	1	4	1	2	1	2	4	0.5	0.5	1	1	1	2	1	1	1	1	0.5	1	1	1	1	1	1	4	1	1	1	2	1	2	0.5	2	2
2560000	0.5	0.5	1	1	1	0.5	1	1	1	1	1	1	1	1	2	1	1	1	1	1	1	1	2	2	1	2	1	4	1	2	1	2	1	2	1	2	1	0.5	1	1	4	4	1	2	1	1	1	1	2
2580000	1	1	1	1	1	2	0.5	1	2	0.5	1	1	0.5	1	2	1	2	2	1	1	1	2	3	1	2	1	4	2	1	1	1	1	1	1	1	1	1	2	1	2	1	2	2	2	1	1	2	2	1
2600000	4	1	2	2	1	1	1	1	1	1	1	4	2	1	1	2	1	1	1	1	1	1	2	1	1	2	1	1	0.5	1	1	1	1	4	1	1	1	2	2	4	1	2	1	1	1	1	1	4	1
2620000	1	2	1	2	2	4	0.5	1	1	1	2	3	1	1	1	2	2	1	1	1	1	1	1	4	1	2	2	1	2	1	2	0.5	2	0.5	1	1	1	1	4	2	2	1	1	2	1	1	4	4	2
2640000	2	2	1	1	1	2	0.5	1	1	1	1	1	1	2	2	1	1	2	2	1	0.5	1	1	2	4	1	1	0.5	1	1	2	2	1	1	2	4	1	4	1	6	2	1	1	2	6	0.5	1	2	1
2660000	1	1	1	1	1	0.5	1	2	1	2	1	1	1	1	1	4	1	2	2	1	2	0.5	2	1	1	2	1	0.25	1	2	1	1	2	2	1	1	1	2	2	1	1	1	1	2	2	0.5	1	1	1
2680000	1	4	1	1	2	1	1	1	2	1	1	1	2	2	1	2	1	0.5	1	2	1	1	1	2	4	2	2	1	1	1	4	2	2	1	1	1	4	4	1	2	1	1	2	4	4	1	1	2	1
2700000	1	1	1	3	2	1	2	0.25	2	1	1	4	1	2	2	2	2	1	1	0.5	2	2	0.5	2	2	8	0.5	1	2	1	1	4	2	6	1	2	2	0.5	1	1	2	2	4	1	2	0.5	1	4	1
2720000	2	0.5	2	4	1	4	1	1	2	2	1	1	1	2	2	1	1	1	0.5	2	1	1	1	1	1	1	2	2	1	1	2	1	1	1	2	1	1	2	2	2	4	1	2	1	1	1	1	4	2
2740000	1	1	0.5	2	1	2	0.5	2	1	1	2	1	1	1	4	2	4	4	1	1	1	1	1	0.5	2	2	2	1	0.5	0.5	4	2	0.5	1	1	1	4	1	1	1	1	1	6	1	1	2	4	1	1
2760000	1	1	2	1	1	1	1	2	2	0.5	1	2	4	2	1	2	1	1	1	2	2	1	2	0.5	2	1	2	4	1	2	1	1	2	2	1	1	1	1	1	1	1	2	1	1	2	1	1	1	1
2780000	0.5	1	1	4	1	1	2	2	2	1	1	2	1	2	1	1	2	2	4	1	1	1	0.5	2	1	2	2	2	1	4	1	1	2	1	1	2	2	0.5	1	4	1	1	4	1	4	2	2	1	1
2800000	1	2	2	1	2	1	2	1	1	1	1	0.25	1	1	1	1	2	2	2	2	1	1	1	4	1	2	1	1	1	1	2	1	4	1	1	2	2	1	1	1	2	4	2	1	1	0.5	1	1	1
2820000	1	1	1	1	1	1	2	4	1	1	2	1	1	1	1	2	1	4	1	6	1	1	1	1	4	1	1	1	4	1	2	2	2	1	1	2	4	1	0.25	1	1	0.5	2	0.5	1	1	1	1	2
2840000	1	2	1	1	2	2	1	0.5	1	1	0.5	1	1	0.5	1	1	1	2	1	1	1	1	2	2	1	1	2	2	4	1	0.5	1	4	1	1	0.5	2	1	2	2	1	2	1	2	1	1	1	2	2
2860000	2	2	1	4	1	2	2	1	4	2	2	1	1	1	1	2	8	1	2	0.5	2	2	1	1	4	1	1	2	1	1	1	0.5	4	2	2	2	1	0.5	1	1	2	1	0.5	2	2	1	1	1	1
2880000	1	1	1	1	1	1	1	1	1	2	2	2	4	2	2	0.5	2	2	1	1	0.5	2	2	1	1	1	2	2	2	1	1	1	1	1	1	1	1	1	2	1	1	1	2	1	2	1	1	1	1
2900000	1	2	2	2	1	2	1	1	1	1	1	0.5	4	4	2	1	1	2	2	1	1	1	1	2	2	1	1	1	1	1	1	1	8	1	1	1	1	2	1	1	1	1	2	1	1	1	2	1	4
2920000	1	1	1	1	2	1	2	1	2	1	1	1	2	2	1	1	1	1	4	2	1	1	1	0.5	1	1	4	4	4	0.5	2	1	1	1	4	1	2	1	2	0.5	1	0.166667	1	1	1	1	1	2	2
2940000	1	1	1	2	1	1	1	1	1	2	2	2	1	1	0.5	1	1	1	1	1	1	1	1	1	1	1	1	2	2	1	1	0.5	0.5	2	1	1	1	0.5	0.5	2	1	2	2	1	1	1	2	1	1
2960000	1	1	2	1	2	2	1	1	1	1	1	1	4	2	1	1	0.5	2	2	1	2	1	1	2	1	1	2	2	2	1	0.5	2	1	1	1	2	1	2	1	1	1	2	0.5	4	1	1	2	1	3
2980000	1	1	2	1	1	2	2	1	1	1	1	0.5	0.5	1	2	1	1	1	2	6	1	1	0.5	1	1	1	2	2	1	1	4	0.5	2	2	1	2	2	2	1	4	1	2	1	2	1	2	1	1	1
3000000	1	1	2	2	1	2	2	1	0.5	1	2	4	2	0.5	2	1	1	0.5	2	1	1	1	1	1	2	1	2	2	0.5	1	1	2	4	1	2	1	1	2	2	0.5	1	1	2	1	1	1	1	4	2
3020000	1	2	0.5	6	1	2	1	1	1	1	1	2	2	0.5	0.5	2	1	2	2	1	1	1	1	2	1	1	1	2	2	1	1	2	1	1	4	2	2	1	1	1	2	1	2	1	1	1	2	4	6
3040000	1	2	1	1	1	1	1	1	2	4	0.5	2	1	2	1	1	1	1	1	1	1	2	1	1	1	2	4	2	0.5	1	2	2	2	1	1	1	1	0.25	2	1	0.5	1	1	2	2	1	1	2	1
3060000	2	2	1	2	0.5	2	0.5	1	1	0.5	1	1	1	1	1	1	1	4	2	1	1	1	1	0.5	2	1	6	2	0.5	1	1	0.5	1	3	0.5	0.5	1	1	1	2	2	2	4	1	2	2	1	2	1
3080000	2	1	1	1	1	2	1	4	2	1	6	8	1	0.5	2	2	6	2	1	1	1	2	1	1	1	1	1	6	2	1	0.5	1	2	2	1	2	1	0.5	2	2	2	1	1	1	1	1	1	2	1
3100000	1	1	1	1	1	1	0.25	1	1	1	2	2	1	2	1	4	2	2	1	1	1	1	1	2	1	2	1	2	1	1	0.5	1	2	1	1	1	2	2	1	2	1	1	0.5	4	2	2	0.5	4	1
3120000	1	2	1	2	1	1	2	1	1	1	2	1	4	2	1	2	1	2	1	0.5	1	1	1	2	4	1	1	1	4	1	1	4	0.5	1	4	1	2	1	1	2	1	1	1	1	1	1	1	1	1
3140000	1	1	0.25	2	1	1	1	1	1	1	2	1	1	0.5	1	2	2	1	1	1	1	1	4	1	2	2	1	8	2	0.5	2	1	2	4	1	1	1	1	1	2	1	6	0.5	1	0.5	1	1	1	1
3160000	4	1	1	1	1	1	1	1	2	0.5	1	1	1	1	1	1	4	2	2	1	4	2	2	1	1	1	2	1	1	1	1	1	2	1	2	2	2	1	2	1	2	2	0.5	1	1	1	1	0.5	0.5
3180000	2	0.5	0.5	1	1	4	0.333333	2	1	1	2	1	2	2	2	1	2	1	2	1	4	2	1	1	1	2	1	1	1	1	1	1	0.5	2	1	2	1	1	1	1	1	1	4	1	2	2	2	1	1
3200000	2	2	0.5	1	2	1	2	1	1	0.5	1	2	2	1	1	1	1	2	2	2	1	2	2	0.5	2	0.5	2	1	4	1	4	2	2	1	1	1	1	1	4	1	0.5	1	2	1	1	1	6	1	1
3220000	1	1	1	4	1	1	1	1	1	2	1	1	1	1	1	2	1	4	1	0.5	4	2	1	1	2	1	1	2	1	1	0.5	1	1	1	1	1	1	1	1	1	2	1	2	1	1	1	0.5	1	1
3240000	1	2	1	1	2	0.5	4	4	1	0.5	2	2	0.5	1	2	2	1	1	2	1	1	1	1	1	2	0.25	1	1	2	2	1	1	2	1	2	1	1	1	1	1	1	4	1	1	2	1	1	4	2
3260000	2	1	1	1	2	1	2	1	2	0.5	4	1	1	1	0.5	2	4	1	1	1	1	1	2	0.5	1	1	4	2	1	1	2	1	1	0.25	1	1	1	1	2	1	1	2	2	1	1	1	1	2	1
3280000	1	1	1	1	1	1	1	1	2	2	2	1	1	2	2	2	2	4	1	2	1	1	1	2	2	1	2	1	1	0.5	1	1	1	1	1	1	2	1	0.5	1	0.5	1	1	0.5	1	1	4	0.5	2
3300000	1	0.5	2	0.5	1	1	1	1	1	2	2	0.5	2	1	0.5	1	4	2	3	1	1	2	1	1	2	4	1	2	1	1	1	1	2	1	1	2	4	1	6	0.5	1	1	1	2	4	4	1	1	3
3320000	1	2	1	4	0.5	1	1	1	1	1	2	2	1	2	2	2	0.5	4	1	2	1	1	1	2	2	2	1	1	2	1	1	1	1	1	0.5	1	1	1	4	2	1	1	1	4	0.5	1	1	1	1
3340000	1	2	0.5	2	1	2	1	0.5	1	1	2	1	1	2	1	1	2	2	1	1	1	1	1	0.5	1	1	1	1	1	0.5	1	1	1	1	2	2	2	1	1	0.5	1	1	2	2	1	1	2	0.5	4
3360000	1	0.5	2	1	1	6	1	1	1	1	1	1	1	0.5	1	0.5	1	6	2	2	4	1	2	0.5	2	2	1	1	2	1	1	1	1	1	2	1	1	0.5	1	1	1	1	2	1	1	2	1	1	1
3380000	1	1	0.5	1	4	2	0.5	1	1	1	2	1	1	2	1	3	1	1	2	8	2	1	1	1	0.5	1	1	1	2	2	1	2	2	2	4	1	1	1	4	2	1	1	1	1	1	1	1	1	2
3400000	1	2	1	4	1	2	1	1	1	1	2	2	1	0.5	0.5	1	2	4	2	1	1	2	0.5	2	2	2	1	2	1	1	4	1	2	1	1	1	2	4	1	1	0.5	1	1	1	1	2	2	2	0.5
3420000	1	2	1	1	1	1	1	1	1	1	1	1	1	1	1	1	2	2	1	1	2	1	2	2	2	1	4	1	1	1	1	1	1	1	1	1	1	1	1	1	0.5	1	1	1	1	1	1	0.5	2
3440000	1	4	2	2	1	1	2	2	0.5	1	2	1	2	1	2	1	1	2	0.5	1	2	1	2	2	1	2	1	1	1	1	2	1	1	0.5	2	1	1	2	1	1	2	1	0.5	1	2	1	1	1	2
3460000	4	2	1	4	1	1	1	1	0.5	3	2	0.5	1	1	1	1	2	1	2	1	1	1	2	0.5	0.5	1	1	4	1	2	6	2	2	1	0.5	2	2	0.5	2	1	1	1	1	1	1	2	2	1	1
3480000	1	1	2	1	1	1	4	2	2	4	1	1	1	4	1	2	0.5	0.5	1	1	1	1	2	1	1	1	1	1	1	1	1	2	2	2	2	1	2	1	1	1	1	0.25	1	8	1	1	4	2	2
3500000	1	2	1	4	1	1	2	0.5	2	1	1	1	0.25	2	2	1	1	4	0.5	1	1	4	1	1	4	2	0.5	2	2	2	1	1	1	2	1	1	1	1	2	1	1	4	1	4	2	1	1	1	1
3520000	1	0.5	4	2	2	1	2	1	0.25	2	1	2	4	1	6	1	1	1	0.5	2	4	1	4	2	0.25	2	4	2	1	2	2	4	0.5	4	4	1	1	1	1	1	1	2	1	1	2	2	4	1	0.5
3540000	6	4	1	1	1	0.25	2	0.5	2	1	2	2	0.5	2	1	2	1	4	1	0.5	1	1	2	1	1	2	1	1	4	1	2	1	1	2	1	4	0.5	1	1	2	1	1	2	2	4	1	2	2	1
3560000	1	1	2	2	4	6	4	4	1	2	8	4	4	1	1	6	2	1	4	1	4	1	1	1	1	1	3	2	1	2	1	1	1	2	4	6	1	1	1	2	2	1	0.5	8	2	4	0.5	1	1
3580000	2	2	2	1	1	1	1	2	1	2	1	0.25	1	1	1	1	1	1	1	1	1	1	1	1	1	1	1	6	2	1	1	1	1	1	1	1	2	2	2	1	0.5	1	2	1	0.5	1	2	1	1
3600000	2	1	1	1	1	1	1	2	1	1	2	1	1	1	1	2	2	1	1	2	0.5	1	1	0.5	1	2	6	1	1	1	1	1	1	1	1	1	1	1	1	4	0.5	2	2	1	1	1	1	1	2
3620000	1	0.5	2	1	1	1	1	1	2	1	1	1	2	2	2	1	1	1	4	2	1	1	1	1	1	2	2	1	1	2	2	1	1	2	1	1	1	1	1	1	6	1	1	1	4	1	1	2	2
3640000	2	4	4	1	1	1	1	1	1	1	1	1	2	1	1	6	1	2	1	1	4	1	0.25	0.5	2	2	1	2	6	2	2	1	1	1	1	1	2	4	1	2	2	2	1	1	1	1	1	1	1
3660000	2	1	1	2	4	1	2	1	1	1	1	1	2	1	1	1	1	2	1	2	1	1	1	1	1	2	1	2	1	2	1	1	2	1	1	2	2	2	1	1	1	2	1	2	1	1	1	1	1
3680000	2	1	1	2	1	4	2	1	2	1	2	1	1	1	1	1	2	2	1	1	1	1	6	1	0.5	2	0.5	2	1	1	0.5	2	1	4	1	2	1	1	1	2	2	4	2	1	1	1	1	2	1
3700000	1	1	1	1	1	2	6	1	1	1	1	1	2	1	4	2	1	1	1	4	1	2	1	1	1	1	4	1	1	1	1	2	1	2	1	2	2	1	0.5	4	0.25	0.5	1	2	0.5	2	2	1	1
3720000	1	1	1	1	1	2	1	2	1	2	2	2	2	4	1	2	2	1	1	1	1	1	2	1	2	1	6	4	2	1	1	1	2	1	2	1	1	2	1	1	1	2	1	2	1	1	1	1	4
3740000	1	1	2	2	1	1	1	2	1	1	0.5	1	1	2	1	2	2	1	1	1	1	1	0.5	1	1	1	2	4	1	1	2	1	1	1	1	0.5	1	1	0.5	1	2	4	1	2	1	1	1	1	1
3760000	1	1	1	1	1	2	1	1	1	1	1	1	1	2	1	1	1	1	1	0.5	1	1	1	2	1	1	2	2	1	1	1	2	2	1	1	1	1	0.5	1	1	1	1	1	1	2	1	1	2	2
3780000	1	2	2	1	2	1	0.5	2	1	1	1	1	1	1	6	1	1	2	1	1	2	1	2	2	1	4	2	2	2	1	1	2	1	1	4	1	0.5	1	1	1	1	1	1	1	2	4	1	2	0.25
3800000	1	4	1	1	2	2	2	1	1	1	1	3	1	4	2	1	1	2	1	4	2	2	1	0.5	1	2	0.5	4	1	2	1	2	1	2	1	1	1	1	1	4	1	0.5	2	1	4	2	1	1	1
3820000	1	1	1	1	1	2	1	1	1	1	4	0.5	1	0.5	2	1	1	1	1	1	4	1	0.5	2	4	1	1	1	1	4	4	1	1	1	1	1	2	1	1	1	4	2	1	1	1	2	1	1	2
3840000	2	0.5	1	1	1	1	0.5	4	1	1	1	1	2	1	1	1	0.5	1	2	2	1	1	2	1	4	2	1	2	1	1	2	1	1	2	1	1	1	1	0.5	1	1	2	2	1	2	0.5	1	1	0.5
3860000	1	1	2	6	1	2	1	2	1	1	1	1	0.5	2	1	1	1.5	1	2	10	4	2	0.25	2	0.5	1	4	2	2	1	1	2	0.5	1	1	2	1	1	1	2	1	1	2	2	2	2	0.5	1	1
3880000	1	2	1	1	1	1	6	1	1	1	1	6	2	0.5	0.5	1	1	1	1	2	1	2	2	1	1	2	2	2	4	1	0.5	1	1	1	1	1	0.5	1	1	1	1	1	1	1	6	1	1	1	2
3900000	2	0.5	1	2	1	2	1	2	1	1	1	1	4	2	2	2	4	1	2	1	2	1	0.5	1	2	2	1	1	1	2	1	1	1	1	1	1	6	2	1	1	1	1	2	2	4	1	1	1	2
3920000	1	2	4	1	1	1	1	2	4	1	0.25	1	1	1	1	1	4	1	0.5	1	1	1	1	4	1	1	1	1	2	1	1	1	2	1	2	6	1	1	1	0.5	1	2	2	1	2	1	2	1	10
3940000	0.5	1	0.5	1	1	1	2	1	1	0.5	1	1	1	1	1	2	0.5	1	1	6	1	1	2	1	1	0.5	4	1	0.5	1	2	1	1	1	2	2	1	2	1	1	0.5	1	1	2	1	1	1	1	1
3960000	2	1	1	1	1	1	4	1	1	2	2	1	1	1	2	1	1	1	1	2	1	1	2	4	4	2	1	2	0.5	1	2	1	2	1	1	2	1	4	0.5	2	1	2	1	0.5	2	1	1	1	1
3980000	1	4	1	1	2	1	2	1	0.5	2	1	1	1	4	6	1	0.5	2	0.5	1	1	0.5	2	2	1	4	6	1	0.5	0.5	0.5	2	2	1	1	4	1	1	2	4	2	1	6	2	1	1	2	1	4
4000000	1	1	2	2	1	4	2	2	2	2	1	1	1	2	1	1	4	1	2	1	0.5	1	1	2	1	1	1	1	4	2	3	2	1	1	1	2	4	2	2	2	6	1	4	1	6	2	4	2	2
4020000	1	0.5	2	1	0.5	1	2	2	2	2	2	2	1	0.5	2	1	1	2	4	2	1	1	1	0.5	1	2	1	1	2	1	4	2	1	1	1	1	1	2	1	0.5	1	4	1	0.5	6	2	1	0.5	1
4040000	1	2	6	2	2	2	4	1	1	0.5	4	1	2	1	2	0.5	2	2	2	2	1	0.5	0.5	1	1	1	0.5	2	1	2	4	2	2	2	2	2	2	1	1	2	2	1	1	1	2	4	1	2	1
4060000	1	6	2	1	1	1	2	1	1	1	1	2	1	1	1	0.5	4	1	1	2	1	0.5	0.5	1	1	1	1	2	1	1	2	2	1	1	4	1	1	1	1	1	1	1	1	1	4	1	1	1	1
4080000	1	0.5	0.5	1	1	2	1	2	1	1	4	1	1	0.5	1	2	2	1	1	1	1	1	1	1	1	2	2	1	4	1	2	1	1	1	1	1	2	4	1	2	0.5	2	2	1	2	4	1	1	1
4100000	2	1	2	1	1	2	1	1	1	1	1	2	0.5	2	1	0.5	1	1	2	1	2	1	1	1	1	2	1	2	2	1	1	1	1	1	2	1	1	1	1	2	1	1	1	2	1	1	1	1	1
4120000	1	1	1	2	1	1	2	1	2	1	2	2	1	1	4	1	2	1	1	1	1	1	0.25	1	1	1	1	2	1	2	1	2	0.5	0.5	1	2	1	2	1	4	1	1	1	1	2	2	1	1	1
4140000	0.25	2	2	2	1	4	0.5	1	2	2	1	1	1	1	1	1	2	1	6	2	1	2	1	1	2	4	1	1	2	1	2	1	1	0.5	2	2	0.5	1	0.5	1	0.5	4	2	1	2	1	1	1	1
4160000	0.5	1	0.5	2	2	1	1	0.5	1	1	1	4	1	2	1	1	4	1	0.5	1	1	1	4	1	2	4	2	2	1	2	1	1	1	1	2	1	2	1	1	1	6	1	4	2	2	2	1	1	1
4180000	1	2	2	2	2	2	2	1	1	1	2	2	0.25	1	1	0.25	1	2	1	2	2	2	4	1	1	4	1	4	2	1	1	1	1	4	1	2	2	2	2	0.5	4	1	1	1	1	0.5	1	4	1
4200000	2	2	1	4	2	1	1	1	1	2	1	1	0.5	1	1	1	0.5	1	1	2	2	1	2	1	1	1	1	1	2	1	0.5	1	1	1	1	0.5	1	1	1	1	0.5	1	2	0.5	1	1	2	2	0.5
4220000	1	2	1	1	1	2	0.5	1	0.5	1	0.5	0.25	2	1	1	1	1	1	1	1	1	2	1	1	0.5	1	2	0.5	1	1	1	1	0.5	1	1	2	2	1	1	1	1	12	2	0.5	1	1	2	4	2
4240000	1	1	1	2	1	1	1	1	4	1	1	1	0.25	2	2	1	1	1	1	1	1	1	1	1	2	1	4	2	1	1	4	0.5	1	2	1	1	1	1	2	4	1	2	1	1	4	1	0.5	1	1
4260000	1	1	2	1	2	2	1	1	2	1	2	1	2	1	1	1	1	2	0.5	1	1	2	1	1	2	1	8	1.5	4	1	2	2	2	4	1	1	1	2	2	2	1	0.5	4	2	1	2	1	1	1
4280000	1	4	0.5	1	1	4	2	2	1	1	2	2	1	1	2	1	1	2	2	1	1	4	4	2	1	4	1	2	1	1	2	1	1	4	2	1	1	1	1	1	1	1	4	1	1	1	1	1	2
4300000	1	2	2	1	2	0.5	2	1	1	0.5	1	0.5	1	1	2	1	1	1	1	4	1	2	2	1	1	2	1	1	1	1	2	1	2	1	2	1	1	1	1	1	1	2	2	2	4	2	1	1	8
4320000	1	2	1	2	1	1	1	1	1	1	1	2	1	1	0.5	1	4	1	1	1	2	1	1	1	1	1	1	1	1	1	1	1	4	2	1	1	2	1	1	0.5	0.5	1	2	1	2	2	1	1	1
4340000	1	2	2	1	1	0.5	2	1	1	2	1	0.5	1	2	1	2	1	1	2	2	1	0.5	1	1	0.5	4	4	1	0.5	1	4	1	1	4	1	2	2	1	1	2	1	1	4	2	0.5	0.5	1	1	2
4360000	1	2	4	1	1	2	1	1	1	1	1	0.5	1	2	4	1	1	2	2	1	2	0.5	1	1	1	1	1	1	1	1	2	1	1	2	1	1	1	2	1	1	6	1	0.5	2	6	1	4	1	1
4380000	1	2	0.5	2	1	1	2	1	4	2	1	1	1	1	2	4	0.5	0.5	2	1	2	1	0.5	4	1	2	1	2	2	4	2	1	1	2	1	2	1	1	1	6	1	2	1	1	2	1	1	1	2
4400000	1	2	1	2	1	1	2	2	2	2	1	1	1	4	0.5	1	2	1	2	1	2	1	0.5	1	2	2	1	1	2	1	1	1	1	1	1	1	1	1	1	1	1	2	2	1	1	1	4	2	4
4420000	1	1	0.5	1	0.5	2	2	1	1	1	2	0.5	1	0.5	1	2	1	1	2	1	2	2	0.5	1	2	8	0.5	2	6	1	1	2	4	0.5	1	2	1	1	1	2	1	8	1	6	2	1	1	4	1
4440000	1	1	1	1	2	1	1	2	1	1	1	1	2	2	1	1	6	2	1	2	2	4	1	1	1	2	2	0.5	1	0.5	2	6	1	1	1	2	1	1	1	1	1	1	4	1	1	1	1	1	2
4460000	1	1	1	2	1	1	1	2	2	1	1	4	0.5	4	1	1	1	1	0.5	1	1	1	1	1	1	1	1	1	1	1	4	2	0.5	2	0.5	2	2	2	0.5	1	1	1	2	2	1	2	2	1	2
4480000	1	1	2	1	1	2	4	2	1	2	1	1	1	1	1	2	4	2	2	1	2	2	2	1	2	1	1	2	1	1	1	1	2	1	2	2	1	1	1	2	1	4	1	1	1	2	2	1	1
4500000	1	1	1	2	1	1	2	1	2	1	1	1	1	0.5	8	1	2	1	1	1	1	1	1	1	0.5	6	1	2	1	1	0.5	1	1	1	2	1	4	1	1	1	4	4	1	0.5	0.5	1	1	1	1
4520000	1	0.5	1	1	2	1	0.5	1	1	1	2	2	1	1	2	1	2	1	0.5	1	1	1	1	4	1	4	1	1	1	1	1	2	2	0.5	1	1	1	4	1	1	2	1	2	1	1	1	1	0.5	1
4540000	1	1	2	1	1	2	2	2	1	1	1	4	1	0.5	1	2	2	1	1	1	1	1	1	1	1	1	1	1	1	1	1	2	1	1	2	4	2	2	4	2	1	1	2	1	2	1	1	1	1
4560000	1	1	2	2	1	2	1	1	4	1	2	2	2	1	1	1	1	2	1	0.5	2	2	1	1	1	1	1	1	1	2	1	1	2	1	1	2	1	6	1	1	1	1	1	1	1	1	1	0.5	4
4580000	0.5	1	1	2	1	1	2	0.5	1	0.5	1	1	1	4	2	4	0.5	2	2	2	1	1	1	1	0.5	1	2	1	1	2	0.5	1	1	1	1	1	2	2	2	1	2	1	1	4	1	4	2	2	1
4600000	3	2	2	1	2	1	1	2	1	2	1	2	0.5	2	4	1	1	4	0.5	1	1	1	6	1	6	2	1	1	4	1	2	1	1	8	1	1	4	1	2	1	1	1	0.5	1	6	2	2	1	1
4620000	1	2	1	2	1	1	1	1	1	2	1	2	2	2	2	1	2	2	1	1	4	1	1	1	1	1	1	2	1	6	1	2	0.5	4	1	1	1	1	0.5	1	2	1	1	1	2	2	4	1	2
4640000	1	1	0.5	1	2	1	1	1	1	1	2	0.25	1	2	0.5	4	4	2	2	1	4	2	1	1	2	1	1	1	4	1	1	0.5	1	1	1	1	2	1	1	2	1	2	1	2	1	1	1	1	2
4660000	1	1	2	1	1	1	2	0.5	1	1	1	1	1	1	0.5	1	2	1	1	1	2	2	1	1	4	2	1	1	1	1	1	1	1	0.5	1	2	1	1	0.5	2	1	1	1	2	4	0.5	1	1	1
4680000	0.5	1	1	1	2	2	2	1	1	2	2	1	2	1	1	1	0.5	1	2	1	1	1	1	1	1	1	2	2	4	2	1	2	1	1	1	2	2	1	1	4	0.5	0.5	1	2	2	2	2	1	4
4700000	2	2	4	2	0.5	2	1	2	1	2	2	4	4	2	1	1	1	2	2	1	2	4	1	1	2	2	1	8	0.5	1	2	2	1	0.5	1	2	6	1	1	1	1	1	1	1	1	1	2	1	1
4720000	4	1	1	0.5	2	1	2	1	1	2	1	1	1	1	2	1	1	1	1	2	1	1	1	2	1	2	2	1	2	2	2	1	1	2	2	1	2	2	2	1	1	2	0.5	1	4	2	4	1	0.25
4740000	2	0.5	1	0.5	0.5	2	1	1	1	1	4	1	1	1	1	2	2	1	1	1	1	1	2	6	0.5	1	2	1	1	1	1	1	2	4	1	1	1	1	1	1	2	1	2	1	1	1	0.25	2	2
4760000	1	2	4	2	4	1	4	2	2	1	1	2	1	1	1	1	1	1	1	1	2	1	1	2	2	0.25	2	1	2	1	2	3	2	4	1	2	1	1	1	1	1	0.5	2	4	2	1	4	2	2
4780000	1	0.5	4	0.5	1	2	2	1	2	2	1	2	4	0.5	1	0.5	1	2	1	2	1	1	2	1	1	1	2	1	2	2	2	1	1	4	1	1	1	2	1	1	0.5	2	1	1	4	1	4	2	1
4800000	1	2	1	0.5	1	1	4	1	1	4	1	2	2	0.5	1	0.5	1	2	2	1	1	1	1	1	1	2	6	4	2	1	2	1	1	2	1	1	1	1	1	1	1	2	1	1	1	1	1	1	2
4820000	1	1	1	1	2	1	1	1	1	1	1	2	1	1	2	1	2	1	2	1	1	1	1	1	1	1	1	2	2	1	1	1	1	2	1	1	1	1	1	1	4	1	2	1	2	0.5	1	1	0.5
4840000	1	1	1	2	1	1	1	2	1	1	1	4	2	1	1	1	2	1	1	6	0.5	1	1	1	1	1	1	2	0.5	1	1	2	1	2	1	1	2	1	1	1	1	1	1	2	1	2	2	4	0.5
4860000	1	2	2	1	1	1	0.5	2	1	1	1	2	1	1	1	2	4	2	1	1	4	1	1	1	1	4	2	1	2	1	1	2	1	0.5	1	1	1	1	1	1	1	1	0.5	1	2	1	1	2	2
4880000	2	0.5	4	1	2	2	1	1	2	2	2	2	2	1	2	1	4	1	2	1	2	2	0.5	1	1	1	0.5	2	1	1	2	1	0.5	4	1	2	1	2	1	1	1	2	1	1	2	1	1	2	4
4900000	1	2	1	1	1	1	2	1	0.25	2	1	1	2	2	1	1	2	2	2	1	2	1	1	1	1	2	1	0.5	0.5	2	1	1	1	1	1	2	4	1	0.5	1	1	2	1	0.5	6	1	1	2	1
4920000	1	1	0.5	0.5	1	2	2	1	1	2	1	1	1	1	2	1	2	1	1	0.5	0.25	1	1	2	1	1	2	1	2	1	1	0.5	4	1	1	0.5	2	4	1	2	0.5	1	1	1	1	1	1	1	2
4940000	1	1	1	2	1	0.5	1	1	2	2	2	1	2	1	1	1	0.5	1	1	2	2	4	2	1	1	2	2	1	1	1	6	1	0.5	2	1	1	2	0.5	1	1	0.5	1	1	2	2	2	2	2	1
4960000	1	2	2	1	2	4	2	2	1	2	8	2	2	1	1	1	6	8	2	1	1	1	0.5	2	1	0.25	2	1	1	2	1	2	2	0.5	2	3	1	2	4	4	1	1	2	1	2	2	1	1	1
4980000	2	6	2	2	1	1	2	1	2	1	1	1	1	0.5	1	1	2	2	2	1	1	2	2	1	4	0.5	2	2	1	1	1	2	0.5	2	1	2	1	2	4	1	2	4	0.5	2	1	2	1	2	2
5000000	1	1	4	0.5	1	2	0.5	1	1	1	1	1	1	2	4	1	2	1	1	1	2	1	1	1	1	4	4	1	2	1	2	4	1	1	1	2	1	2	2	2	2	1	1	1	1	1	2	1	1
5020000	4	2	2	1	1	6	6	4	1	4	2	0.5	2	1	1	2	2	2	2	0.5	1	2	1	2	1	2	0.5	6	4	2	2	2	1	2	2	2	1	1	0.25	2	2	2	0.5	1	1	0.5	1	2	1
5040000	1	6	1	1	2	2	1	4	4	1	1	1	1	1	2	4	4	1	2	2	2	1	2	1	1	2	1	1	2	1	2	2	1	4	1	1	1	2	2	2	1	1	1	1	1	2	4	2	2
5060000	1	2	2	2	1	2	1	1	2	0.5	0.5	2	1	2	1	0.5	1	1	0.5	1	1	1	1	0.5	1	2	1	1	1	1	1	2	1	1	0.5	1	1	1	4	2	2	1	2	2	1	1	1	1	1
5080000	1	2	2	2	2	1	1	1	2	1	1	1	1	2	1	1	2	4	2	1	1	6	2	1	1	1	1	1	1	1	1	2	1	1	2	1	4	0.5	1	1	2	2	2	2	4	2	1	2	8
5100000	0.5	1	4	1	1	1	2	2	1	0.5	2	1	2	1	2	0.5	4	2	2	1	2	6	1	1	1	1	2	2	1	0.5	4	1	2	1	1	1	1	4	2	4	1	1	2	1	2	2	1	1	1
5120000	2	1	0.5	0.5	2	1	2	2	1	1	1	1	1	1	4	6	1	2	1	1	2	1	1	1	2	1	6	1	1	1	4	1	1	1	1	1	1	1	4	2	2	1	2	2	0.5	1	1	1	1
5140000	1	4	1	2	1	1	4	1	1	1	1	1	2	1	1	0.5	2	0.5	4	1	1	1	1	1	1	2	2	1	2	0.5	2	1	1	1	1	2	1	1	1	1	1	0.5	1	2	1	2	1	1	1
5160000	1	2	1	4	2	0.5	1	4	1	2	1	2	1	4	2	0.25	2	1	2	0.5	4	2	1	4	2	2	4	2	2	2	1	1	0.5	2	4	1	2	1.33333	0.5	1	1	1	1	2	4	1	2	6	4
5180000	1	1	4	1	1	1	1	2	2	2	4	1	2	2	1	1	2	2	1	2	2	2	1	0.25	1	1	1	2	2	1	1	1	1	0.5	1	1	0.5	1	1	4	0.5	1	4	1	0.5	1	1	1	6
5200000	0.5	1	1	1	0.5	0.5	1	1	2	2	1	2	2	1	1	2	1	1	2	2	1	2	0.5	0.5	2	1	1	1	1	2	1	1	1	2	1	2	4	2	2	2	1	2	1	0.5	2	1	1	1	1
5220000	1	1	2	2	2	1	4	4	2	2	1	1	1	1	0.5	2	2	4	2	1	4	1	1	1	2	4	1	1	0.5	1	1	1	1	1	1	0.5	1	1	1	8	0.5	2	2	2	6	2	1	1	4
5240000	1	2	2	1	1	1	2	1	1	1	1	1	1	1	1	2	1	1	1	2	1	2	1	1	2	1	2	1	1	1	1	1	1	1	4	2	1	1	2	1	4	1	2	2	2	2	0.5	1	1
5260000	1	3	1	2	0.25	0.5	1	2	1	1	2	2	0.5	4	1	1	4	2	0.5	1	0.5	4	1	1	1	1	1	2	6	1	1	1	1	1	1	2	1	1	1	1	1	2	1	1	1	1	1	4	2
5280000	1	1	2	1	2	2	2	1	2	2	2	1	2	2	2	1	2	1	1	1	1	4	1	1	1	0.5	1	0.5	8	1	1	2	2	1	2	1	2	2	0.5	6	0.5	1	1	2	1	1	1	1	1
5300000	0.5	2	0.5	2	6	1	1	1	2	2	4	1	4	0.5	1	4	2	2	1	1	1	1	1	1	4	4	4	2	4	1	1	1	1	4	2	2	1	1	2	1	0.25	1	2	1	1	1	1	2	4
5320000	1	2	0.333333	1	1	2	8	2	1	1	1	1	2	2	1	0.5	4	2	0.5	4	1	2	2	1	1	1	4	1	1	2	2	1	1	2	1	1	1	2	1	1	1	2	6	1	2	1	0.5	2	1
5340000	1	0.25	2	0.5	2	1	2	2	2	1	1	1	4	0.5	1	4	4	4	2	1	1	1	2	2	2	1	1	2	1	1	2	1	0.5	1	1	1	1	2	1	1	4	1	2	1	2	1	1	2	1
5360000	4	2	1	0.5	2	0.25	1	2	0.5	1	1	1	2	2	1	2	1	2	0.5	1	2	0.5	2	1	1	0.5	1	1	2	1	0.5	1	1	1	1	1	1	1	1	0.5	1	1	1	1	1	2	6	1	1
5380000	1	1	0.5	2	1	1	0.5	2	1	1	2	1	0.5	2	1	4	2	2	2	2	2	2	2	2	2	1	2	2	1	1	2	2	2	1	1	0.5	1	2	0.5	6	3	0.5	1	1	1	2	2	4	2
5400000	1	1	1	2	2	1	2	2	0.5	4	1	1	1	1	1	1	1	1	2	1	0.5	1	0.5	1	0.5	1	1	0.5	1	1	0.25	2	0.5	1	1	2	2	4	2	1	1	2	1	1	1	0.5	2	0.5	2
5420000	1	4	1	1	1	0.5	1	1	2	4	2	1	2	2	1	1	0.5	0.5	4	0.5	2	1	1	1	2	1	1	1	1	1	2	2	2	2	1	4	1	0.5	0.5	2	1	4	2	1	1	2	2	1	0.5
5440000	2	0.25	1	0.5	6	4	1	1	0.5	2	4	4	2	1	1	1	6	1	1	1	1	1	1	1	1	1	2	1	1	0.5	2	1	1	1	1	1	0.5	2	1	1	0.5	6	1	2	2	4	1	0.5	0.5
5460000	1	1	2	4	8	1	1	0.5	2	4	1	2	2	0.5	0.5	1	1	1	0.5	2	1	1	4	0.5	1	1	2	2	0.5	1	4	1	1	0.5	1	1	1	1	1	2	2	1	0.5	2	4	0.5	2	2	1
5480000	1	4	2	2	1	2	2	0.5	2	1	0.5	1	1	1	1	2	1	1	1	1	1	1	2	1	4	1	1	6	2	1	2	1	1	1	1	1	2	1	2	1	1	1	4	1	4	1	1	1	1
5500000	1	2	1	1	1	1	2	1	1	3	1	1	1	1	1	4	1	2	4	1	1	0.5	1	2	1	2	0.5	0.25	8	1	1	2	1	1	1	0.5	1	6	1	2	1	2	2	1	1	2	1	1	4
5520000	1	4	0.5	0.5	4	1	4	1	1	1	4	1	4	1	1	1	1	2	2	2	6	1	1	2	4	1	4	1	1	2	1	1	1	1	1	2	0.5	1	1	4	2	1	1	1	1	1	2	1	2
5540000	3	2	1	2	1	2	1	0.5	1	1	0.5	1	2	2	1	1	1	2	2	2	4	1	1	1	2	2	4	1	2	2	2	1	1	2	1	1	1	1	1	4	4	1	2	6	1	1	4	2	2
5560000	1	1	1	1	1	1	2	1	1	0.5	1	4	2	1	1	1	2	2	1	1	1	0.5	1	2	1	1	0.5	1	4	1	4	1	1	1	2	2	4	4	1	1	2	2	1	1	0.5	2	4	1	1
[truncated: 178 more columns]

## Sheet: Fig3B_bottom_I-III
	0	20000	40000	60000	80000	100000	120000	140000	160000	180000	200000	220000	240000	260000	280000	300000	320000	340000	360000	380000	400000	420000	440000	460000	480000	500000	520000	540000	560000	580000	600000	620000	640000	660000	680000	700000	720000	740000	760000	780000	800000	820000	840000	860000	880000	900000	920000	940000	960000
0	4	1	0.5	1	4	0.25	2	0.5	1	1.5	2	1	2	4	2	1	4	1	3	1	2	0.5	1	4	2	1	1	1	0.5	2	4	1	0.5	1	1	1	2	1	2	2	2	1	2	1	2	1	2	8	0.25
20000	2	1	2	2	1	1	2	1	1	0.5	4	1	1	4	1	1	1	6	1	1	1	1	1	1	2	1	1	4	4	0.5	0.25	1	1	2	4	1	1	4	4	0.5	1	1	1	1	1	1	1	1	2
40000	2	1	1	2	2	1	0.5	1	2	1	1	1	4	1	2	1	0.5	1	1	2	1	2	0.5	1	2	1	0.5	1	2	1	1	1	1	4	1	1	1	1	1	1	2	1	1	4	2	2	1	1	1
60000	5.5	6	4	2	2	1	1	2	1	6	1	0.5	4	1	2	4	1	1	1.5	2	1	1	1	1	1	1	1	2	1	1	2	1	1	4	1	1	1	1	0.5	0.5	2	1	1	2	1	0.5	2	1	2
80000	20	0.25	1	2	1	1	1	4	1	2	0.5	2	2	1	2	1	4	8	1	1	2	0.5	1	1	1	6	1	1	1	1	1	2	2	2	1	0.5	2	1	1	2	2	2	2	1	1	2	6	2	4
100000	1	2	1	2	1	2	1	0.5	1	1	2	0.5	1	1	1	2	1	1	2	1	0.5	2	1	1	1	1	4	1	4	0.5	2	1	2	1	1	2	1	2	1	1	1	2	2	1	4	2	1	2	2
120000	2	2	6	1	0.25	2	2	1	1	1	2	1	1	1	2	1	2	2	2	1	1	1	1	1	1	1	2	2	1	1	1	2	0.5	1	1	0.5	1	1	2	1	1	1	1	1	1	1	1	1	1
140000	4	1	1	0.5	2	2	2	2	1	4	1	2	2	2	1	2	1	4	1	2	1	1	1	0.5	0.5	1	2	0.5	1	1	2	1	1	1	1	4	1	4	1	1	2	4	1	1	1	2	0.5	1	8
160000	1.33333	2	0.5	1	2	1	1	2	2	1	2	2	2	1	2	4	2	1	1	2	1	1	1	2	1	2	0.5	1	1	2	1	1	1	2	1	1	0.5	1	1	0.5	2	1	1	2	1	1	1	4	1
180000	3.5	0.25	2	2	2	6	0.5	2	4	0.5	2	1	1	1	1	1	1	2	1	2	1	1	1	1	1	2	1	1	2	2	2	1	1	4	0.5	2	1	2	1	1	2	1	1	1	2	2	1	1	2
200000	7	4	1	0.5	6	1	1	1	1	2	4	2	2	2	2	0.5	1	2	2	2	6	1	1	2	1	4	1	1	2	2	1	1	1	2	2	1	1	2	2	1	2	1	1	1	2	1	1	1	2
220000	9	0.25	1	1	1	2	1	4	2	1	6	0.5	1	1	2	1	0.5	1	6	2	1	1	4	2	3	1	1	1	1	0.5	1	2	2	1	2	4	1	2	1	1	2	2	1	1	1	0.5	1	2	1
240000	2.25	0.5	1	2	2	1	4	2	1	2	2	4	1	2	2	1	1	1	1	1	2	1	1	4	2	4	1	1	2	4	1	1	2	4	1	4	0.5	1	1	2	4	1	0.5	1	1	2	1	1	2
260000	22	3	1	2	1	2	1	1	0.5	1	2	1	1	1	1	1	1	1	1	2	1	2	2	1	1	2	1	2	2	0.5	4	1	2	6	4	1	2	1	1	0.5	0.5	1	2	1	2	1	2	1	4
280000	4.5	6	1	1	2	2	1	1	2	1	6	2	1	1	1	0.5	1	1	0.5	1	1	2	2	1	2	1	1	4	0.5	1	0.5	2	1	2	0.5	0.5	2	1	2	1	1	1	1	1	1	0.5	0.5	1	2
300000	2	2	1	1	0.5	4	2	2	1	2	4	1	1	2	1	1	1	1	1	1	0.5	1	1	1	1	1	1	2	1	2	4	2	1	2	1	0.25	1	1	2	2	2	4	2	1	0.5	1	1	1	1
320000	0.75	6	2	1	1	1	1	1	4	1	1	2	1	4	1	4	1	1	1	1	2	1	1	2	2	4	1	0.5	1	1	1	1	0.5	1	1	2	2	4	1	1	2	1	1	0.5	2	1	1	1	1
340000	2	4	1	0.5	1	2	2	0.5	2	2	2	0.5	2	1	1	1	2	2	1	1	1	1	1	1	2	0.5	4	1	1	1	1	2	0.5	4	0.5	1	2	4	2	0.5	1	2	2	0.5	1	1	1	0.25	2
360000	26	1	1	4	2	2	2	2	1	1	1	2	2	0.5	1	1	1	2	4	1	2	1	0.5	1	1	1	1	0.5	1	2	2	1	1	2	1	1	1	2	4	1	1	0.166667	1	1	2	1	2	2	2
380000	4	1	2	2	1	1	4	2	1	0.5	0.25	0.25	6	1	1	0.5	1	1	1	2	1	2	4	1	1	1	1	2	4	1	1	4	0.5	6	1	1	6	1	2	1	8	1	1	1	1	1	4	1	2
400000	4.5	0.5	2	0.5	2	1	2	2	0.5	1	1	1	1	0.5	1	2	2	2	1	2	1	1	1	1	1	2	1	1	1	2	2	1	2	4	1	2	2	1	2	1	1	2	1	1	0.5	2	2	2	1
420000	6	4	4	2	1	1	1	1	1	1	1	1	2	1	2	1	1	4	0.5	1	1	1	2	1	1	0.5	4	2	1	1	1	4	1	4	1	2	1	1	0.5	1	2	1	2	0.5	1	1	1	2	2
440000	3.33333	8	4	2	1	2	1	2	4	1	4	1	1	1	2	8	1	2	1	1	1	1	1	2	1	2	2	2	0.5	1	4	1	1	1	4	0.5	1	1	4	1	1	1	1	4	2	1	2	1	2
460000	2.25	0.25	1	1	6	1	1	1	1	1	6	1	2	0.5	1	2	1	1	1	1	1	1	1	1	1	1	0.5	1	2	2	1	2	2	4	1	4	2	1	2	4	1	2	1	1	1	1	4	1	1
480000	11	3	1	4	2	2	2	1	2	1	1	1	2	0.5	1	1	1	4	1	1	0.5	1	1	2	2	2	1	1	0.5	2	1	2	1	0.5	1	6	2	6	2	0.25	0.5	4	2	1	1	1	1	2	1
500000	9	6	4	0.5	1	2	1	1	1	6	2	6	2	1	4	2	2	1	1	1	0.5	1	1	2	2	2	2	4	2	2	4	2	0.5	2	0.5	4	1	2	6	1	1	0.5	1	1	2	4	1	1	1
520000	1.66667	6	2	2	1	1	1	2	0.5	1	4	0.25	1	1	1	1	1	4	0.5	4	1	1	1	1	2	2	1	1	1	2	2	1	1	1	1	2	0.5	1	1	4	1	2	2	2	4	2	2	1	2
540000	4	1	1	6	4	1	1	2	2	2	4	1	2	1	1	1	2	1	6	1	1	4	2	2	2	1	4	0.5	1	6	2	1	2	2	2	2	1	1	1	1	1	1	1	1	2	1	1	1	1
560000	2.25	1	4	1	0.5	0.5	2	0.25	2	1	2	2	2	1	1	4	1	1	2	1	4	2	1	4	1	1	1	2	2	2	1	1	2	1	1	1	1	1	1	1	1	2	1	1	1	2	1	2	2
580000	10	4	1	1	1	2	4	4	1	1	2	4	4	1	1	2	4	1	4	4	0.5	2	2	1	1	1	1	2	1	1	1	1	0.5	4	2	1	1	4	1	1	2	1	1	1	1	1	6	1	4
600000	6.5	0.5	1	4	0.5	2	2	2	1	2	1	1	1	1	2	1	1	0.5	1	1	1	1	2	2	1	4	1	1	1	4	2	1	1	1	2	2	0.5	1	2	1	1	2	1	1	2	1	1	2	1
620000	9	2	1	1	1	1	1	0.5	2	1	2	1	2	1	4	1	1	1	4	1	2	1	0.5	1	1	1	2	4	2	2	1	1	1	2	1	1	4	2	2	2	1	1	1	2	1	1	1	2	2
640000	1.8	2	0.5	1	0.5	1	4	4	1	1	4	2	2	1	1	1	2	1	0.5	1	1	0.5	2	1	1	0.5	1	1	6	1	1	1	0.5	0.25	2	4	2	1	1	4	1	2	2	1	1	1	2	2	1
660000	4	2	1	4	1	0.5	2	1	1	2	2	2	1	1	1	1	8	0.25	1	2	1	1	1	1	0.5	1	1	2	1	2	1	1	1	2	2	2	6	1	2	1	1	2	1	1	1	1	1	1	2
680000	1.66667	4	6	1	1	1	1	0.5	1	1	1	1	1	1	1	1	2	1	2	1	2	1	1	1	1	1	0.5	0.5	2	1	0.5	1	1	4	2	2	1	1	1	4	1	1	0.5	1	1	1	2	1	1
700000	4	2	2	1	2	1	4	1	6	4	6	1	4	1	1	1	2	1	0.5	4	1	1	1	1	1	1	1	2	1	1	2	0.5	0.5	1	2	1	2	1	1	1	2	1	2	1	4	1	2	1	2
720000	2.25	1	1	1	1	1	2	1	0.25	2	4	1	1	1	0.5	6	1	1	1	1	4	1	2	1	1	1	1	0.5	1	0.5	1	1	1	1	2	2	2	1	0.5	1	2	2	1	1	2	1	1	2	1
740000	4	2	1	1	1	1	0.5	2	1	1	4	1	6	2	0.5	2	0.5	2	1	2	2	1	0.5	1	2	2	1	2	1	1	1	2	2	2	1	1	1	1	1	1	4	0.5	0.5	1	1	1	4	1	1
760000	3.75	0.5	2	2	1	2	2	2	1	2	2	0.5	2	2	1	4	1	2	1	1	0.5	1	2	1	1	1	1	1	2	1	1	2	1	0.5	1	1	2	1	1	1	2	0.5	0.5	1	2	1	1	0.5	1
780000	3	4	1	1	1	0.5	1	2	1	1	0.5	2	2	2	2	1	1	1	2	4	1	1	1	1	0.5	2	1	2	1	1	1	2	1	2	1	4	1	2	1	2	1	2	2	1	4	0.5	2	2	1
800000	6	1	2	4	1	2	1	1	0.5	1	0.25	1	4	2	2	1	6	2	2	1	0.5	2	6	1	1	2	2	2	0.5	2	2	2	2	2	1	1	0.5	4	0.5	1	1	1	1	1	1	1	2	0.5	2
820000	10	0.5	0.5	2	1	1	2	4	1	1	4	1	1	1	1	2	1	4	2	0.5	1	1	1	1	1	1	2	1	1	0.5	1	2	1	3	1	1	2	4	6	1	2	1	1	0.5	6	1	2	1	0.5
840000	9	4	1	1	1	1	1	1	1	4	0.5	2	1	1	1	1	2	1	1	1	2	2	1	2	2	2	1	6	1	1	1	1	1	0.5	2	1	2	2	1	2	0.5	1	2	2	1	2	1	1	1
860000	4.5	2	1	4	1	4	2	4	1	1	6	1	1	1	1	2	1	0.5	1	2	1	1	1	4	1	2	1	1	4	2	1	1	0.25	1	1	1	1	2	2	0.5	2	0.5	1	1	1	2	2	1	2
880000	4.5	1	2	0.5	1	1	1	1	2	0.5	1	1	1	1	8	1	2	1	2	2	1	1	1	2	2	0.5	0.5	2	2	4	1	2	1	4	2	2	1	1	1	1	1	1	2	2	1	1	0.5	1	1
900000	16	2	2	2	2	4	1	1	4	4	1	1	0.5	0.5	1	1	1	4	2	6	1	1	1	0.5	1	2	1	1	1	2	1	1	0.5	1	1	1	1	2	1	1	2	1	2	1	2	1	1	1	1
920000	3	1	4	1	2	1	1	1	2	2	1	1	0.5	1	2	1	1	1	4	2	1	4	1	2	1	1	2	1	1	2	2	0.5	2	1	2	4	2	0.25	2	1	2	4	4	2	0.5	1	1	2	1
940000	6	1	1	2	1	1	2	4	1	1	1	2	1	0.5	2	1	0.5	2	1	1	1	1	1	1	1	2	1	1	0.5	4	2	1	1	2	1	2	2	1	1	2	4	1	1	1	1	1	1	0.5	2
960000	3	1	1	1	1	1	1	2	1	1	2	1	2	0.5	2	2	1	2	0.5	0.5	0.5	0.5	1	1	1	1	1	1	2	1	2	1	1	4	2	1	1	0.5	1	2	4	1	1	1	1	1	0.5	1	1
980000	4	0.5	1	2	1	1	2	1	2	1	1	1	2	1	1	1	2	1	0.5	1	1	1	1	1	0.5	3	2	1	0.5	2	0.5	2	2	1	2	2	4	1	4	2	0.5	1	1	1	1	1	0.5	1	1
1000000	4.5	6	2	2	1	1	2	1	4	1	2	1	1	2	1	1	1	2	2	1	1	1	1	1	0.5	2	1	1	1	1	4	1	1	2	1	0.5	1	1	2	1	1	2	1	1	1	2	2	4	1
1020000	18	1	2	1	1	0.5	1	1	1	1	0.5	2	1	1	0.5	1	4	1	1	1	0.5	2	2	1	2	1	1	1	4	2	0.5	2	1	2	1	1	1	4	1	1	1	2	2	2	1	1	1	1	0.25
1040000	9	1	2	1	4	1	1	1	1	1	1	2	1	1	4	4	1	2	1	6	1	2	1	1	0.5	1	0.5	1	2	2	0.5	1	2	1	4	1	1	2	1	1	2	1	1	1	1	0.5	1	2	1
1060000	5.5	1	1	1	6	1	1	1	0.5	1	1	1	1	1	1	2	2	1	2	1	1	1	1	2	2	2	1	2	1	1	1	1	1	4	4	1	2	0.5	1	0.5	2	2	1	1	2	2	1	0.5	2
1080000	6	1	1	1	1	4	2	1	1	2	2	1	1	1	1	2	1	2	1	1	4	1	1	1	1	1	1	2	1	1	1	0.5	1	6	1	1	4	4	1	1	4	1	2	1	2	1	4	1	1
1100000	1	4	1	0.5	1	1	1	1	0.5	2	2	2	1	1	1	2	1	1	1	2	0.5	2	2	2	2	1	1	1	1	0.5	0.5	2	2	1	2	1	0.5	0.25	2	1	1	1	4	1	1	1	0.5	2	2
1120000	9	8	1	4	2	2	1	0.5	1	1	1	1	4	2	6	1	1	1	0.5	1	2	1	2	4	1	1	1	4	2	4	1	4	1	1	2	1	4	0.5	1	1	0.5	0.5	1	1	1	1	1	1	2
1140000	24	10	1	3	1	4	2	1	8	4	1	4	1	2	6	2	1	1	2	1	2	2	1	2	1	0.5	1	2	1	2	1	1	1	4	0.5	6	2	1	4	1	0.5	4	2	2	1	1	2	0.5	2
1160000	12	2	1	1	4	1	1	1	0.5	1	1	2	2	1	1	1	1	0.5	1	3	1	1	4	1	4	2	1	2	1	1	1	1	2	6	1	1	1	1	2	2	2	2	2	1	2	1	2	1	1
1180000	9	2	1	2	2	2	1	1	2	1	1	2	8	1	0.5	4	1	1	1	1	4	1	1	0.5	2	1	4	0.5	1	2	1	2	1	6	0.5	1	1	2	0.25	1	1	4	6	1	1	3	2	2	4
1200000	8	1	1	2	1	2	2	1	1	2	2	1	1	1	1	1	1	1	0.5	1	1	0.5	1	1	1	6	2	0.5	1	2	1	2	1	1	2	4	1	1	3	1	6	1	4	1	1	1	1	1	4
1220000	2.33333	2	1	0.5	1	1	1	1	2	0.5	1	2	8	2	1	0.5	4	1	6	1	4	1	2	1	2	8	1	0.5	1	1	1	2	1	4	1	0.5	1	1	1	1	1	1	1	1	1	0.5	2	1	1
1240000	8	1	2	2	1	1	1	1	2	1	2	1	1	1	1	1	2	1	1	1	1	1	1	2	1	1	1	2	1	1	1	1	1	1	1	1	2	1	1	1	1	1	1	1	2	1	1	1	2
1260000	6	1	2	8	2	4	1	2	0.5	2	2	1	1	1	1	2	1	1	0.5	1	1	1	1	1	1	1	1	1	1	1	1	1	1	4	2	1	1	0.5	1	1	2	2	1	1	2	1	1	1	1
1280000	18	1	2	2	2	1	0.5	1	1	2	0.5	1	1	2	1	2	1	1	1	0.5	2	1	4	1	1	2	2	4	2	2	1	1	1	0.5	2	2	2	1	1	1	2	6	2	1	1	1	1	1	0.5
1300000	8	4	1	0.5	1	1	1	1	8	1	1	1	1	1	2	1	1	0.5	3	1	2	1	2	2	3	1	1	2	1	1	1	1	2	4	2	4	2	1	0.5	1	2	1	2	1	1	2	2	1	1
1320000	8	0.5	2	4	1	1	1	2	1	1	2	2	1	1	2	2	2	0.5	2	1	1	2	1	1	1	2	2	1	2	2	2	1	2	1	4	1	2	1	2	2	1	2	0.5	1	2	2	2	2	2
1340000	14	2	2	0.5	1	1	1	1	1	1	1	1	2	1	2	0.5	2	3	2	0.5	1	1	2	1	2	0.5	1	4	0.5	4	2	1	1	2	1	2	2	1	1	1	4	1	2	1	1	2	2	1	2
1360000	5	1	1	0.5	4	1	1	2	1	1	1	1	2	1	2	1	2	1	1	1	2	1	2	2	2	2	1	4	1	1	1	1	1	2	1	4	1	1	1	2	4	1	1	1	4	2	1	1	2
1380000	3.5	1	0.5	0.5	1	1	2	2	1	1	2	1	2	1	1	2	1	1	2	1	1	1	1	2	2	1	1	1	2	2	0.5	4	1	2	1	1	1	1	1	1	2	1	1	1	1	1	2	1	2
1400000	2	0.5	1	4	1	1	2	1	1	6	2	1	1	2	1	0.25	1	1	1	1	2	1	1	1	2	1	1	1	2	2	1	2	0.5	2	2	2	1	0.5	1	1	0.5	1	2	1	1	0.5	1	2	2
1420000	4	2	4	1	2	1	1	1	0.5	0.25	1	1	1	2	1	2	1	1	1	4	4	1	2	1	2	1	2	0.5	1	1	2	1	0.5	2	0.5	1	1	1	1	0.5	8	0.25	2	1	1	1	1	1	4
1440000	10	2	1	1	1	2	1	1	1	1	1	4	1	2	2	1	1	1	4	1	1	1	1	0.5	2	1	1	1	2	2	4	1	1	1	1	4	4	4	2	1	1	1	2	1	4	1	1	1	2
1460000	12	2	2	1	1	1	1	1	2	2	1	0.5	1	0.5	1	0.25	1	2	1	1	2	1	2	2	2	2	1	2	1	1	1	1	2	1	1	2	2	4	1	0.5	1	2	2	2	1	4	0.5	1	1
1480000	8	1	0.5	2	1	6	1	2	2	2	1	1	2	4	1	1	1	1	1	2	1	1	2	1	1	4	0.5	2	1	2	1	2	1	0.5	2	1	2	1	1	4	2	0.5	1	0.5	2	2	1	1	2
1500000	16	4	1	1	0.5	1	0.5	1	1	1	1	1	1	1	1	1	2	2	2	4	1	1	1	1	0.5	1	1	2	1	0.5	0.5	1	1	2	1	0.5	1	1	0.5	2	1	1	1	0.5	4	2	2	1	1
1520000	2.66667	3	0.5	4	2	2	1	1	1	2	1	2	1	1	1	2	2	2	1	2	1	2	4	1	2	4	1	1	2	1	4	2	1	1	2	2	1	1	2	4	2	2	2	1	1	1	1	1	1
1540000	11	1	4	1	2	2	1	2	0.5	2	0.5	2	1	2	6	1	1	1	2	1	6	2	2	1	1	2	1	2	1	1	4	2	1	1	1	1	1	2	4	4	1	1	0.166667	4	2	1	2	1	2
1560000	3	2	8	6	1	1	2	2	2	6	2	1	4	2	1	1	1	2	2	1	1	2	1	1	2	2	2	1	1	1	1	1	2	1	1	2	1	4	1	1	2	1	1	1	2	0.5	1	1	1
1580000	6	2	0.5	2	1	4	1	1	1	1	4	0.5	1	2	1	1	1	4	2	1	2	6	2	1	6	0.5	0.5	0.5	1	1	1	1	1	4	1	2	8	6	2	1	1	1	1	0.5	2	1	1	4	0.5
1600000	2	1	2	1	1	1	2	1	1	0.5	4	2	1	2	2	1	2	2	1	1	2	1	1	1	1	2	2	0.5	2	2	2	1	2	1	1	2	0.5	2	2	1	1	2	1	1	1	1	1	1	1
1620000	12	0.25	2	2	1	2	0.5	1	1	1	1	1	2	1	2	1	1	1	4	1	1	2	1	1	4	2	0.25	4	1	1	1	1	1	2	1	2	0.5	2	0.5	1	1	2	1	1	4	1	1	4	1
1640000	12	2	4	2	1	1	1	1	2	1	1	1	6	0.25	1	1	1	0.5	2	1	1	1	1	1	4	1	0.5	1	1	2	2	1	2	1	2	0.5	1	0.5	1	1	0.5	1	2	0.5	1	1	1	1	1
1660000	6	2	4	1	2	4	1	1	0.5	1	1	1	1	1	0.5	1	2	4	1	2	1	4	2	0.5	4	1	1	1	1	1	1	1	2	2	0.5	1	1	1	0.5	1	1	1	1	1	2	2	0.5	2	6
1680000	0.666667	4	2	0.5	1	1	2	2	2	4	1	4	0.5	1	4	2	2	2	1	2	0.5	4	1	2	1	4	1	1	4	1	2	2	2	1	1	2	0.5	1	1	0.5	0.5	2	1	1	1	2	1	2	2
1700000	4.33333	1	1	1	6	1	1	2	2	1	2	1	2	1	1	2	1	2	1	1	4	1	1	2	4	2	1	2	1	4	1	4	4	1	1	0.5	2	1	1	2	1	1	2	0.5	2	1	2	1	0.5
1720000	8	4	1	1	1	1	1	6	1	2	6	1	0.5	2	2	1	1	1	1	1	1	2	1	1	1	2	0.5	1	1	2	4	1	1	1	1	1	1	1	1	1	1	0.5	1	1	0.25	1	2	1	2
1740000	11	0.5	2	1	1	0.25	1	1	2	2	4	0.5	2	2	1	2	2	1	1	1	0.5	1	1	4	1	1	1	1	2	1	1	1	1	4	1	1	1	1	2	1	1	1	2	2	1	2	2	1	2
1760000	4	1	1	1	1	2	2	1	6	1	4	1	0.5	0.5	1	2	1	1	1	0.5	1	1	4	2	2	3	2	0.5	1	1	1	1	0.5	1	1	0.5	1	1	0.5	1	4	6	2	1	1	2	2	1	4
1780000	6	2	1	2	1	1	4	1	1	2	2	1	1	1	2	2	1	2	2	10	6	1	1	1	2	1	4	1	2	1	0.5	1	1	1	1	2	4	1	2	2	1	1	2	1	1	2	4	1	4
1800000	8	1	4	4	1	0.5	1	1	1	2	1	6	1	1	1	1	1	0.5	1	1	1	2	1	1	2	1	4	1	1	1	1	4	1	4	2	2	2	1	4	1	6	1	2	1	2	1	1	2	0.5
1820000	2	2	1	1	1	2	2	2	1	1	1	0.5	1	2	1	6	1	1	1	1	1	1	1	1	1	2	1	1	1	1	2	0.5	1	1	1	2	1	1	2	1	1	1	4	1	1	1	1	2	2
1840000	4.5	8	1	2	4	2	2	1	1	1	2	0.5	2	1	2	1	1	2	2	8	1	1	1	1	1	2	0.5	2	1	6	1	1	1	4	0.5	1	4	2	0.5	1	1	0.5	1	1	2	1	2	1	1
1860000	32	2	0.25	1	1	4	2	1	4	2	1	2	1	2	2	1	1	1	0.5	1	1	1	1	2	1	4	2	1	1	1	1	1	1	8	1	4	4	1	1	2	1	4	1	1	1	2	0.5	4	1
1880000	4.5	4	4	1	1	1	1	1	1	1	2	2	2	1	1	1	2	1	2	2	4	8	1	2	1	2	2	1	1	1	1	0.5	0.5	1	1	1	2	1	1	1	1	2	1	1	1	4	2	2	1
1900000	12	1	1	2	2	1	1	1	1	1	4	1	0.5	4	1	2	4	0.25	2	1	6	1	1	0.5	2	1	1	2	1	1	2	6	1	0.25	1	2	3	1	4	2	2	1	2	2	2	2	1	0.5	4
1920000	2.33333	2	1	1	2	1	1	2	6	4	1	4	1	1	1	0.5	1	6	0.5	0.5	1	1	1	2	4	1	1	2	0.5	2	1	2	6	1	1	2	4	1	2	1	2	2	2	2	2	1	2	2	2
1940000	7.5	1	1	0.5	2	1	1	1	1	4	1	4	8	1	2	2	4	4	2	6	1	0.5	1	1	1	1	2	0.5	4	1	4	1	2	8	1	2	6	6	2	1	2	1	1	1	0.5	2	6	1	4
1960000	8	2	2	1	1	1	1	0.5	1	1	1	1	1	1	2	1	1	1	2	1	1	1	1	1	1	1	2	0.5	1	1	1	1	1	2	1	1	1	0.5	1	1	1	1	4	1	2	1	0.25	1	2
1980000	3.5	4	1	1	1	1	1	2	1	2	6	2	1	2	1	0.5	0.5	0.25	2	2	1	1	2	1	1	4	1	1	1	0.5	1	1	2	1	1	2	1	2	1	1	1	2	1	2	1	1	2	1	2
2000000	3	4	1	0.5	1	1	2	1	6	4	2	1	1	1	1	4	0.5	2	1	2	4	1	1	2	2	1	0.5	2	1	1	2	1	1	2	2	2	2	1	1	1	1	1	1	2	1	1	1	1	2
2020000	2	2	2	1	1	1	0.25	1	0.5	2	2	2	0.5	4	1	3	4	1	2	1	2	1	1	2	1	4	1	1	1	1	1	1	1	1	0.5	1	2	4	4	1	2	4	2	2	2	1	1	1	2
2040000	8	1	2	2	1	0.5	1	2	4	1	0.25	1	1	1	2	1	4	1	1	1	1	2	2	4	1	0.5	1	1	1	1	1	1	0.5	0.5	1	2	1	1	1	2	1	4	1	1	2	2	1	1	2
2060000	13	1	1	1	2	2	2	1	0.5	1	4	1	4	1	2	1	1	4	4	2	8	1	2	4	1	1	2	1	4	1	2	1	2	2	0.5	1	2	1	1	1	2	1	4	2	1	1	2	2	2
2080000	3	6	1	1	1	0.5	2	1	1	1	2	1	2	2	1	4	2	2	2	1	0.5	2	2	1	2	2	2	1	2	0.5	1	0.5	4	2	1	1	1	0.5	1	1	2	1	0.5	1	2	4	4	1	0.5
2100000	4	4	0.5	1	3	1	2	1	2	0.5	1	0.5	1	2	2	8	2	2	1	2	1	1	2	2	2	2	1	4	1	1	1	1	1	1	1	0.5	2	0.5	4	0.5	1	1	2	1	1	1	2	1	1
2120000	12	2	1	2	2	1	1	0.5	2	2	1	1	2	2	1	1	1	4	1	1	1	2	4	1	2	2	1	1	4	1	1	1	1	1	1	2	2	2	4	2	2	2	1	1	1	2	1	6	0.5
2140000	6.5	1	1	2	1	1	2	1	2	2	1	1	1	0.5	1	1	1	0.5	2	1	2	1	1	1	1	1	1	0.5	1	1	2	0.5	1	2	1	0.5	2	1	1	1	0.5	4	1	4	1	1	1	2	1
2160000	7	3	1	4	1	1	1	1	1	2	1	1	1	1	1	1	1	4	1	4	1	1	1	1	1	1	1	1	1	1	1	1	2	2	1	2	2	1	1	1	1	2	1	4	1	1	2	1	1
2180000	2.5	3	2	1	6	2	1	1	1	1	2	1	1	1	1	2	1	1	4	1	1	1	1	1	1	4	2	0.5	1	1	1	1	1	1	2	1	1	0.5	2	1	1	0.5	0.5	1	1	1	2	2	1
2200000	18	1	1	2	2	1	1	1	4	1	4	2	1	1	2	2	1	2	1	4	1	1	2	1	1	1	2	1	1	1	1	1	1	2	1	1	1	2	6	1	2	4	2	1	0.5	1	2	4	1
2220000	5	1	2	2	2	0.5	0.5	1	1	1	2	2	1	1	1	1	1	1	1	0.5	4	1	2	2	1	4	2	2	1	2	6	1	2	0.25	1	1	2	4	1	4	1	1	1	1	1	1	2	1	4
2240000	2.5	4	1	1	2	1	1	1	2	4	1	2	2	1	1	4	1	1	1	1	1	2	1	1	2	1	1	1	1	2	1	1	1	2	1	1	1	1	1	1	2	2	1	2	1	0.5	1	2	1
2260000	18	4	1	1	1	1	1	1	1	1	4	2	2	6	1	1	1	1	2	2	2	1	1	1	1	1	2	0.5	2	1	1	2	1	2	2	1	1	1	2	0.5	4	2	1	1	1	1	1	1	1
2280000	2	1	4	0.5	4	1	1	0.5	2	1	1	1	1	2	2	1	2	1	2	1	4	1	1	1	0.5	4	0.5	1	2	2	2	1	4	2	1	2	2	2	4	2	1	1	2	0.5	4	2	1	1	4
2300000	2	2	2	1	2	1	2	1	0.5	1	2	1	1	2	1	2	1	2	1	4	2	0.5	1	1	1	4	1	0.5	1	2	1	1	1	0.166667	1	2	1	2	4	1	1	4	1	1	1	1	2	1	2
2320000	14	3	1	1	2	2	4	1	1	1	2	0.5	2	2	2	4	1	2	1	1	1	2	2	1	4	4	1	2	6	1	2	2	1	4	0.5	1	1	4	1	4	1	2	1	4	2	1	0.5	2	1
2340000	2	4	1	0.5	1	1	1	2	2	1	1	2	2	1	1	2	1	1	1	1	1	2	2	1	0.25	2	4	2	4	1	1	2	2	1	1	1	1	2	1	1	2	1	0.5	2	2	1	1	1	1
2360000	22	1	2	0.5	1	1	4	4	2	2	1	4	1	1	1	1	1	1	2	1	2	1	2	2	0.5	2	1	1	1	4	1	1	1	1	6	1	2	1	1	1	0.5	1	1	1	6	0.5	1	1	4
2380000	2	2	1	1	1	0.5	2	2	1	1	2	2	1	2	8	2	1	1	4	1	2	4	0.5	1	1	2	1	1	1	1	2	1	2	1	2	1	0.5	2	1	0.5	1	1	1	1	2	2	1	2	6
2400000	11	6	1	4	6	6	4	1	6	1	2	1	2	1	1	1	0.5	0.5	1	2	6	1	2	1	1	1	2	2	1	2	1	2	0.5	2	1	1	2	2	2	1	1	0.5	1	1	1	3	2	2	4
2420000	3	1	0.5	6	2	2	1	0.5	2	1	1	2	1	1	0.5	2	2	0.5	1	0.5	0.5	1	1	1	1	4	1	1	1	2	8	1	1	2	1	2	1	4	2	1	10	2	1	1	2	1	4	2	1
2440000	2.66667	1	1	1	2	2	1	1	2	2	2	1	2	2	0.5	2	1	2	2	1	1	1	2	2	2	1	1	2	1	1	2	1	1	1	1	1	4	4	1	1	2	2	2	1	1	1	2	1	1
2460000	1.5	2	0.5	2	0.25	1	1	1	2	2	2	2	2	2	1	1	1	2	1	4	1	1	1	2	4	6	2	1	1	1	2	1	2	1	1	1	1	1	1	1	2	1	1	1	1	1	1	1	2
2480000	7	4	1	2	0.5	1	1	1	1	2	1	1	1	0.25	2	1	1	1	6	1	1	2	1	1	1	0.25	2	1	2	0.5	1	1	1	1	1	4	1	2	2	1	1	2	1	1	1	2	0.5	2	1
2500000	3.5	1	4	1	0.5	6	0.5	1	1	1	1	1	1	2	1	1	2	1	1	1	2	1	1	0.5	1	1	1	1	1	1	1	0.5	1	4	2	1	2	1	1	1	1	4	2	2	1	2	1	1	1
2520000	7	1	1	2	2	1	1	0.5	2	1	0.25	1	2	1	1	1	1	1	1	1	4	1	1	1	1	2	1	1	1	1	2	1	1	1	1	1	2	2	2	1	2	0.5	1	1	1	1	1	1	1
2540000	22	2	2	1	1	1	1	1	4	1	1	2	2	0.5	1	2	1	1	0.5	1	1	2	2	1	1	1	1	1	2	1	4	1	1	2	1	2	0.5	2	2	1	1	1	1	4	2	1	2	4	0.5
2560000	0.5	1	2	1	1	1	1	2	1	2	0.5	2	2	1	1	1	1	1	0.5	0.5	1	1	1	1	1	0.5	2	1	0.5	1	1	2	1	1	1	1	1	2	1	0.5	1	1	0.5	1	1	1	1	1	1
2580000	2.33333	2	2	2	2	1	2	1	1	4	1	4	1	1	1	1	2	1	4	2	2	2	1	1	1	2	2	1	1	1	1	0.5	1	2	1	2	1	1	4	1	1	1	2	0.5	2	2	2	1	1
2600000	4	4	1	1	1	2	1	1	2	1	1	1	1	1	2	1	0.5	1	6	6	1	1	1	2	1	1	1	2	1	1	1	1	2	1	2	1	0.5	1	4	1	1	4	1	2	1	2	0.5	1	1
2620000	8	2	1	2	2	1	2	0.5	2	1	2	1	2	0.5	4	2	4	0.5	0.5	2	1	4	1	2	1	1	1	1	1	2	1	1	0.5	1	4	1	2	2	1	1	2	4	0.5	8	1	0.25	1	1	4
2640000	8	1	1	1	1	2	2	2	2	2	0.5	1	4	2	1	0.5	1	1	1	1	1	1	1	1	1	1	2	1	1	2	1	2	1	4	1	1	2	1	1	1	2	1	1	0.5	4	2	1	2	1
2660000	18	0.5	1	2	2	2	0.5	1	1	1	1	1	2	2	1	1	1	2	1	2	0.25	1	1	2	1	2	2	2	1	2	1	0.5	1	0.5	2	1	0.5	1	2	1	1	1	1	1	1	2	2	1	1
2680000	6	2	1	0.5	1	2	4	1	0.5	0.5	1	1	2	2	1	1	1	4	2	2	1	2	2	1	1	1	4	1	1	1	4	1	1	1	1	1	1	1	1	2	1	1	2	0.5	2	2	2	1	4
2700000	6	6	2	4	2	1	2	2	2	1	2	1	6	1	4	2	2	2	4	2	4	2	2	2	8	0.5	2	2	1	1	2	2	4	4	1	1	4	1	1	2	2	2	2	1	1	1	1	0.5	1
2720000	3	1	6	1	1	0.5	1	1	2	1	1	0.5	1	6	1	2	0.5	1	1	1	4	1	1	1	2	1	2	1	0.25	0.5	1	1	1	4	2	1	4	1	6	1	2	2	4	2	1	1	1	1	1
2740000	3	1	1	1	1	2	1	0.25	1	2	0.5	4	1	1	2	2	2	1	1	2	2	1	1	1	1	1	1	1	2	0.5	1	1	2	2	2	0.5	1	4	2	1	1	2	1	1	2	1	1	0.5	4
2760000	5	4	2	4	2	1	2	1	4	1	2	0.5	2	4	1	2	1	2	1	2	1	2	1	0.5	1	2	0.5	1	0.5	1	1	1	1	1	1	1	2	1	2	1	2	2	1	1	1	2	0.5	2	4
2780000	2.5	4	2	0.5	1	1	2	2	2	4	1	2	1	2	2	2	0.5	2	2	1	2	0.5	0.5	1	1	1	1	2	1	2	2	4	2	1	1	1	0.5	2	2	1	1	0.5	1	2	2	1	2	2	1
2800000	3	2	4	1	4	1	4	2	1	1	2	2	1	1	4	1	1	1	0.5	1	6	4	1	2	1	1	1	1	2	1	0.5	1	1	1	2	1	0.5	2	0.5	1	1	0.5	1	1	1	2	0.5	2	4
2820000	16	4	1	1	2	1	0.5	2	1	1	2	1	2	1	1	1	2	1	3	1	2	2	1	4	2	1	2	1	1	1	2	1	1	4	2	2	2	2	1	0.5	2	0.5	1	1	1	2	1	1	1
2840000	2.5	1	1	0.5	1	2	1	2	2	1	1	1	1	1	1	1	4	4	1	2	1	1	0.5	1	0.5	2	1	0.5	1	2	1	1	1	1	1	1	0.5	4	1	1	1	8	1	1	1	1	1	1	1
2860000	6	2	1	0.5	1	1	1	6	1	2	2	1	1	2	4	1	2	2	2	2	1	1	2	4	1	2	2	1	0.5	2	2	2	2	0.5	1	2	8	1	1	1	2	0.5	1	1	0.5	1	2	0.5	2
2880000	11	2	1	1	4	2	2	2	1	1	4	2	4	1	2	2	6	6	2	0.5	1	1	2	1	1	2	1	1	0.5	1	1	1	1	2	1	1	2	0.5	1	1	2	1	1	1	1	1	0.5	1	2
2900000	8	1	1	4	1	0.5	1	1	1	1	1	4	1	1	1	0.5	1	1	1	1	0.5	2	2	1	1	1	1	1	1	1	1	1	2	1	1	1	1	2	1	1	2	1	1	0.5	1	2	2	2	2
2920000	7	2	4	1	1	1	0.5	4	2	1	2	1	1	2	4	1	4	2	4	4	2	1	1	1	1	1	1	2	1	2	2	1	2	0.5	1	2	1	1	1	1	2	1	1	0.5	4	0.5	1	1	0.5
2940000	6	1	2	1	1	0.5	1	4	2	1	6	1	1	2	2	2	4	2	1	1	1	1	0.5	2	1	2	1	1	1	2	0.25	0.5	0.5	1	0.5	1	4	1	2	1	1	2	2	1	1	1	1	2	1
2960000	5	4	2	1	1	0.25	0.5	1	6	1	1	4	2	1	2	1	1	2	2	1	2	1	1	6	1	2	6	1	1	2	1	1	1	2	1	1	0.5	1	2	0.5	1	1	1	1	0.5	1	1	1	1
2980000	2.8	1	0.5	0.5	1	1	1	1	4	1	2	1	2	2	1	4	1	1	2	2	4	1	1	1	2	2	2	2	1	1	1	0.5	3	1	1	1	1	1	2	2	2	1	2	1	1	1	4	1	2
3000000	2.33333	0.25	0.5	4	0.5	1	1	1	0.25	1	2	4	1	4	1	1	1	2	1	1	1	2	1	2	2	1	2	0.5	2	1	2	1	1	2	2	1	1	4	4	1	1	4	1	2	1	2	1	1	2
3020000	13	0.5	2	1	2	8	1	1	1	4	2	4	1	1	4	1	2	2	2	1	1	1	1	4	1	0.5	1	2	4	0.5	1	2	1	1	1	1	4	1	1	1	2	1	4	0.5	2	2	1	1	0.5
3040000	7	2	4	4	1	1	2	2	4	1	4	1	0.5	1	1	1	2	2	4	2	0.5	1	1	1	1	4	1	1	3	2	1	2	1	4	2	1	1	0.5	4	1	1	1	2	2	2	1	4	2	1
3060000	6.5	0.5	0.5	1	1	1	1	1	4	1	2	1	1	1	1	0.5	1	6	1	2	1	2	1	1	0.5	1	2	1	2	1	1	2	2	2	1	2	1	0.5	1	1	1	2	1	1	2	2	1	1	1
3080000	5.5	2	1	4	2	1	2	2	4	1	0.5	1	2	2	2	1	1	2	4	1	1	1	2	2	2	1	2	2	2	2	2	2	2	4	1	1	2	1	1	0.5	1	1	2	2	4	1	1	1	1
3100000	6	2	1	6	1	1	1	2	2	1	1	1	2	1	0.5	2	1	1	2	1	2	1	1	1	1	1	4	1	1	1	1	1	1	2	2	1	1	1	1	2	2	1	2	1	1	2	0.5	2	1
3120000	3	0.25	1	1	0.5	1	2	1	1	4	2	1	4	2	0.5	0.5	2	1	0.5	1	1	1	1	1	2	1	1	2	1	2	2	0.5	2	1	1	2	1	1	2	1	2	0.5	2	2	1	1	1	1	1
3140000	3.6	4	4	4	1	1	0.5	1	1	1	2	0.5	1	1	2	0.5	2	4	2	1	1	2	1	0.5	2	1	1	2	1	1	2	1	2	4	2	8	2	4	0.25	2	4	1	0.5	1	2	1	2	2	1
3160000	3.5	1	2	1	1	1	2	2	2	2	2	1	2	1	1	1	2	1	2	1	0.5	1	1	1	1	2	1	1	4	2	2	1	1	2	1	2	1	1	1	1	1	1	1	2	1	1	1	1	1
3180000	3.5	2	2	2	1	2	1	1	2	1	0.5	1	2	4	2	2	1	1	4	1	1	1	1	1	1	2	1	1	2	1	1	1	1	2	1	0.5	2	4	1	2	2	2	1	1	1	2	2	1	2
3200000	9	4	1	1	1	1	1	2	2	1	2	1	2	2	1	1	2	1	1	1	1	1	1	1	4	4	2	1	1	2	1	2	1	1	1	0.5	1	1	1	1	2	0.5	4	1	1	2	1	1	1
3220000	7	2	0.5	1	2	1	1	1	1	1	2	1	1	1	2	1	1	4	2	1	1	4	1	1	1	2	0.25	1	1	2	1	4	1	2	1	1	1	1	1	2	2	1	2	1	2	1	2	1	1
3240000	3.5	2	1	1	2	1	2	4	2	2	4	1	0.5	1	1	1	4	1	1	1	1	1	1	2	2	1	1	4	1	1	1	1	4	4	1	1	2	1	1	2	1	2	1	1	1	1	1	1	1
3260000	14	6	1	1	0.5	1	1	0.5	1	1	2	4	1	2	1	2	2	2	1	1	1	1	1	4	0.5	1	0.5	4	1	6	1	2	1	1	1	2	6	1	2	2	1	1	0.5	2	1	1	1	0.5	6
3280000	1	4	1	2	1	1	1	1	1	0.5	1	2	1	1	0.5	1	1	1	2	1	2	4	1	2	1	2	2	2	1	1	1	2	2	2	1	1	1	2	1	1	2	1	1	1	2	1	4	1	1
3300000	38	4	1	4	2	1	2	1	1	4	4	2	2	1	1	1	2	1	4	4	1	4	1	1	1	1	1	2	1	1	1	2	1	1	1	1	1	1	1	2	1	2	1	1	0.5	2	1	2	2
3320000	16	2	1	2	1	2	1	1	2	1	1	1	0.5	0.5	4	1	1	1	1	2	2	2	1	0.5	2	1	1	2	4	4	2	0.5	2	2	1	1	2	1	4	0.5	2	1	2	1	2	2	1	2	1
3340000	16	2	1	1	1	2	1	1	2	1	1	2	1	1	2	2	4	0.5	4	1	4	1	4	1	1	6	1	0.5	2	1	1	1	1	2	1	1	0.5	2	4	1	6	0.5	1	2	2	2	1	2	2
3360000	7	2	1	1	2	1	1	1	1	2	4	1	2	0.5	1	1	1	1	4	2	1	4	0.5	1	1	1	1	1	2	2	1	1	1	1	2	1	1	1	1	1	1	1	2	1	2	1	1	1	1
3380000	14	0.5	1	0.5	2	4	1	0.5	0.5	4	2	2	1	1	2	1	0.25	1	2	1	1	2	1	2	1	1	1	1	1	2	4	4	2	10	1	2	1	1	2	0.5	4	1	1	1	1	1	2	2	0.5
3400000	11	6	1	1	0.5	1	2	4	1	2	2	1	1	1	2	1	2	1	2	1	2	1	1	2	0.5	2	1	2	1	1	1	1	1	2	1	2	2	2	1	1	4	1	1	0.5	4	4	1	1	1
3420000	5	0.5	4	1	2	2	2	0.5	2	2	4	1	1	2	1	1	1	0.5	1	2	1	4	1	2	1	2	1	1	2	0.5	2	1	1	1	1	1	2	4	2	1	2	1	0.5	2	2	1	4	1	4
3440000	5.5	1	2	1	0.5	2	2	2	0.5	1	2	0.5	4	1	2	4	2	1	1	1	1	1	2	1	1	2	1	1	4	1	8	2	1	0.5	1	0.5	1	1	1	1	1	1	1	2	1	4	1	1	1
3460000	11	1	2	2	1	1	1	2	2	2	1	1	2	1	1	1	2	1	1	2	2	1	2	2	2	4	1	1	0.5	1	1	1	1	1	6	1	1	2	1	4	4	1	1	1	2	2	1	2	1
3480000	3	1	1	2	4	0.5	1	1	4	1	2	6	1	2	1	1	1	4	1	4	1	1	1	4	2	1	2	4	1	1	2	1	1	1	0.5	1	1	2	1	1	1	1	1	1	1	1	1	1	6
3500000	2.66667	1	0.5	2	1	2	2	1	2	1	6	1	1	1	1	1	0.5	1	0.5	1	1	1	0.5	2	8	1	1	1	1	2	2	1	6	0.5	1	1	1	1	1	1	1	1	1	1	2	0.5	1	1	4
3520000	4	2	1	2	4	1	1	2	1	1	4	1	1	2	2	1	1	1	1	0.5	2	1	4	4	2	1	1	1	2	1	1	1	1	4	2	1	4	1	2	2	6	1	4	1	1	2	1	1	2
3540000	13	1	1	6	1	2	4	2	4	1	1	1	2	1	1	0.5	1	2	2	2	1	1	2	1	0.5	2	0.5	2	1	1	1	1	0.5	1	1	4	0.5	1	1	0.5	2	2	2	2	1	2	1	0.5	2
3560000	13	1.5	2	4	6	1	1	1	2	4	0.5	4	6	1	2	2	6	4	4	2	1	1	1	4	1	2	1	2	4	6	1	2	2	4	1	4	2	0.25	4	1	8	1	5	1	2	2	4	2	4
3580000	1.6	1	2	2	1	1	2	2	1	2	2	2	1	1	1	2	2	2	2	1	0.5	1	2	1	4	1	1	1	1	1	0.25	4	1	1	2	1	1	2	1	1	1	1	1	1	2	1	1	2	2
3600000	16	6	1	2	1	1	1	1	1	2	1	1	1	1	1	0.5	1	4	1	1	1	1	2	2	1	1	1	1	2	1	1	1	1	6	1	2	1	1	2	1	0.5	1	2	0.5	1	2	0.5	4	4
3620000	5	1	1	1	1	4	0.5	1	1	1	2	1	2	2	4	1	1	1	2	4	1	0.5	1	1	1	1	2	1	1	1	1	2	0.5	2	1	2	0.5	1	1	1	2	1	2	6	2	1	2	1	2
3640000	5	2	2	1	0.5	2	1	0.5	1	2	1	2	1	4	1	2	0.5	2	2	1	1	0.5	1	2	1	1	1	2	1	1	4	1	2	2	0.5	2	2	2	1	2	1	1	1	2	1	1	4	4	2
3660000	8	4	2	2	0.5	0.5	1	4	1	1	1	1	1	4	1	2	1	1	2	1	1	1	1	4	1	1	1	1	1	2	2	1	2	1	1	2	1	1	1	2	2	1	1	1	1	1	2	1	1
3680000	4	2	2	4	1	2	1	2	2	1	4	1	4	1	1	2	0.5	0.5	2	2	2	1	1	1	1	1	1	2	2	1	1	2	1	1	1	2	2	2	2	2	2	4	1	2	1	1	0.5	1	2
3700000	8	2	1	1	4	1	1	2	1	1	2	4	1	1	2	2	2	1	1	1	1	1	2	1	1	0.5	1	1	1	1	1	2	1	1	1	2	1	1	2	1	4	1	1	1	1	1	2	1	1
3720000	18	4	1	0.5	2	1	1	2	2	1	1	2	6	1	1	1	1	0.5	0.5	0.5	1	1	2	2	1	1	1	2	0.5	1	2	1	1	6	1	1	0.5	1	1	1	2	1	2	2	2	1	1	0.5	2
3740000	14	2	1	1	1	2	1	2	1	1	1	1	2	1	2	2	4	2	1	1	1	0.5	1	1	2	2	2	4	0.5	2	1	1	1	4	1	0.5	1	1	1	2	1	1	2	1	1	1	1	1	4
3760000	1	1	1	1	1	1	1	1	1	1	2	1	0.5	0.5	1	1	2	2	2	1	1	2	1	1	1	2	1	1	6	1	2	1	1	1	1	1	2	2	1	1	1	1	1	1	1	4	4	1	1
3780000	6	4	1	2	2	1	4	1	1	2	1	1	4	1	1	4	1	1	1	1	1	1	1	1	1	1	1	1	1	1	1	1	0.5	1	4	1	1	1	1	1	0.5	1	1	2	1	1	2	1	1
3800000	6	1	0.5	2	1	1	3	4	0.5	1	1	1	2	0.5	2	2	1	4	0.5	2	1	2	1	1	2	1	1	0.5	1	2	1	1	1	2	1	1	2	1	1	1	1	1	1	1	4	1	2	1	1
3820000	8	4	8	0.5	2	2	1	0.5	4	2	1	2	1	1	2	1	1	4	2	0.25	4	1	2	2	1	0.5	1	1	1	4	1	1	2	1	2	2	1	2	1	1	6	2	1	1	1	1	1	1	4
3840000	3	0.5	2	1	2	1	4	1	1	2	0.5	1	2	2	1	2	1	2	2	1	4	1	0.5	1	1	1	1	1	1	1	1	2	1	1	4	4	1	1	2	1	1	1	0.5	1	2	0.5	1	1	1
3860000	7	1	0.25	4	1	2	2	2	0.5	1	0.25	1	2	1	1	2	1	1	2	6	1	1	4	1	1	4	2	1	0.5	2	1	2	2	2	1	1	4	1	4	2	2	1	2	2	1	4	2	1	1
3880000	5	1	4	2	1	1	1	4	1	1	4	1	4	6	1	1	1	2	1	4	2	0.25	1	1	0.5	0.5	1	2	2	1	1	1	2	1	1	2	2	2	2	1	1	2	1	1	2	4	1	4	2
3900000	6	4	4	1	1	1	1	1	0.25	1	4	2	0.5	1	2	1	1	0.5	1	2	1	1	0.5	1	1	2	1	2	4	1	2	4	1	1	1	1	1	1	1	1	4	1	1	1	1	1	2	1	1
3920000	3.66667	2	2	2	1	2	1	1	1	1	1	1	1	1	0.5	1	2	0.5	1	1	1	2	1	1	1	2	2	1	1	1	1	1	1	4	1	0.5	1	1	2	1	1	1	0.5	1	1	4	1	1	2
3940000	8	1	1	1	4	1	1	4	6	2	1	2	0.5	1	2	2	2	2	4	0.5	2	4	1	1	2	0.5	1	1	1	1	1	1	0.5	2	2	2	0.5	2	1	1	2	2	1	0.5	1	1	2	1	1
3960000	20	2	1	1	1	2	1	4	1	2	2	1	1	1	1	0.5	2	1	1	1	1	1	6	1	1	1	0.5	1	1	1	1	1	1	1	1	2	2	1	1	1	0.5	1	2	1	1	1	1	1	2
3980000	8	1	1	2	1	1	4	1	2	1	4	2	1	2	1	2	2	2	4	0.5	1	1	1	2	1	1	1	1	2	2	1	1	2	2	1	1	1	1	4	2	2	2	2	4	1	1	2	1	1
4000000	10	2	1	2	2	0.5	1	2	2	2	8	1	0.25	2	2	4	6	2	1	2	1	1	0.5	4	1	1	1	1	1	1	4	1	1	6	1	1	0.5	2	1	2	1	4	1	2	2	1	2	2	1
4020000	10	0.5	1	4	2	1	1	2	1	2	1	2	1	1	1	1	1	4	2	1	1	0.5	0.5	2	2	4	1	1	1	1	2	1	1	1	1	0.5	1	2	1	1	4	1	1	1	1	1	1.77778	0.25	4
4040000	4	2	1	1	2	2	1	1	1	1	1	2	1	2	4	1	2	0.5	0.5	1	1	2	1	0.25	2	1	0.5	1	1	4	1	1	4	1	1	2	2	2	2	1	2	1	1	4	1	2	1	4	1
4060000	24	1	1	2	0.5	1	1	1	1	0.5	2	2	0.5	2	1	2	2	2	2	1	2	1	1	2	1	1	1	1	1	2	2	1	2	1	1	2	1	1	1	1	2	2	2	2	1	2	1	1	2
4080000	1.25	2	1	2	1	1	0.5	0.5	0.5	2	1	1	2	4	1	2	1	0.5	4	1	1	1	2	1	2	1	2	2	1	1	0.25	1	1	1	2	1	2	1	4	1	4	1	1	1	1	2	1	1	1
4100000	2	2	2	2	1	1	1	1	1	1	1	1	8	2	2	1	1	2	4	1	1	1	1	1	1	1	4	2	1	1	1	1	0.5	2	1	1	2	2	1	0.25	1	2	0.5	1	1	1	2	1	2
4120000	3.5	4	2	0.5	0.25	1	2	2	1	2	1	2	6	2	1	1	2	4	1	1	1	1	0.5	2	1	1	2	1	2	2	1	1	1	1	1	1	2	1	2	1	1	2	1	2	1	2	2	0.5	1
4140000	6.5	8	2	2	4	1	1	1	2	4	1	1	1	1	2	1	1	1	1	2	6	1	2	6	1	2	1	1	1	1	2	1	2	0.5	2	4	1	1	1	4	1	2	1	1	1	1	4	4	0.5
4160000	3.25	2	1	2	2	4	1	0.5	0.5	1	1	1	2	1	2	0.5	1	0.5	1	2	1	1	1	1	1	2	1	1	1	2	2	2	1	1	2	1	1	2	2	1	1	1	4	1	2	2	0.5	1	1
4180000	2.5	4	1	1	1	1	1	2	0.5	2	2	2	1	1	1	1	1	1	2	2	2	2	1	2	0.5	2	1	2	1	2	1	1	2	1	1	2	1	1	2	1	1	1	2	2	1	1	1	1	4
4200000	5.5	6	2	4	1	2	2	1	4	1	0.5	1	1	2	1	2	0.5	2	1	1	2	1	1	1	1	2	1	1	1	1	1	1	4	6	2	1	1	2	2	2	1	1	1	1	2	2	1	1	1
4220000	2.33333	2	1	2	2	1	1	2	1	1	2	1	1	1	2	1	2	1	1	1	1	2	1	2	2	0.5	2	2	1	2	4	1	4	0.5	2	1	2	1	1	1	1	2	2	1	2	0.5	1	1	2
4240000	15	1	1	2	2	2	2	2	4	2	1	1	4	1	1	1	2	1	6	2	2	1	0.5	2	2	1	1	1	1	1	2	1	2	2	0.5	1	1	1	1	4	2	1	1	1	1	2	1	2	2
4260000	5.5	2	4	1	2	1	2	1	1	1	2	2	1	1	2	0.5	1	1	4	2	1	1	0.5	2	2	1	2	2	2	1	1	1	1	0.5	0.5	0.5	2	1	1	1	2	1	1	1	1	2	1	1	1
4280000	12	2	4	1	1	1	4	2	2	1	1	1	2	2	4	1	1	2	4	1	2	2	2	1	6	2	1	1	2	1	1	4	1	1	1	2	1	1	1	1	2	4	1	1	6	1	2	1	6
4300000	1.66667	1	0.5	2	1	1	1	1	4	1	1	1	1	1	1	1	2	1	1	4	1	1	1	1	2	1	1	1	1	1	1	4	1	2	1	0.5	2	2	2	1	1	1	0.5	1	1	1	2	2	2
4320000	18	4	1	2	1	1	1	1	1	2	2	2	1	1	2	2	2	1	8	0.5	1	0.5	2	1	1	2	1	1	2	1	2	1	0.5	2	1	1	1	2	4	2	1	4	1	1	2	1	2	2	1
4340000	6	1	2	2	4	1	1	1	4	1	2	4	2	1	2	1	1	1	1	2	2	2	0.25	2	0.5	4	1	1	1	1	1	1	1	0.5	0.5	1	2	1	0.25	1	0.5	4	2	1	2	1	1	1	1
4360000	3.33333	0.5	4	4	1	1	1	1	1	1	1	1	1	1	2	1	1	1	1	1	2	1	0.5	1	1	4	1	1	1	2	1	2	1	1	2	4	0.5	1	6	1	2	6	1	2	1	1	2	1	0.5
4380000	7	1	1	1	1	1	1	1	1	2	0.5	1	4	1	1	1	1	1	1	1	1	1	1	2	4	4	2	1	2	1	2	2	4	1	2	1	1	2	4	1	6	2	1	2	2	2	4	1	2
4400000	0.75	1	2	1	1	1	0.5	1	1	1	1	1	6	1	2	2	1	1	1	1	0.25	4	4	1	1	1	0.5	0.25	1	6	2	1	1	4	1	2	1	1	0.5	2	4	1	0.5	1	2	1	1	2	2
4420000	6	1	1	3	2	1	4	1	2	1	1	0.5	2	2	1	2	2	1	0.5	1	1	4	1	1	1	1	1	1	0.5	1	1	1	2	0.5	1	2	2	1	1	1	2	0.5	2	4	2	1	4	1	2
4440000	6	6	1	2	1	2	2	1	4	1	6	2	1	1	1	2	1	1	2	2	2	1	2	0.25	1	1	2	4	1	1	4	1	0.5	4	1	1	1	1	2	1	4	1	4	1	1	1	2	1	0.5
4460000	9	4	4	4	1	1	4	1	1	1	1	1	2	2	2	2	0.5	1	2	1	1	0.5	1	1	4	2	2	1	2	1	1	2	2	1	1	2	1	1	1	1	1	0.25	1	2	1	1	1	2	1
4480000	10	0.5	1	1	1	6	1	1	1	0.5	0.5	1	1	1	1	0.5	0.5	1	2	2	1	1	1	2	1	0.5	1	0.5	1	1	2	1	0.5	4	1	1	1	2	6	1	6	1	1	4	1	0.5	1	0.5	2
4500000	10	8	1	1	1	2	2	2	1	2	4	1	1	1	1	1	0.5	4	4	1	1	1	1	2	2	2	1	4	2	1	1	1	1	2	1	4	2	2	4	1	1	2	1	2	1	1	4	4	4
4520000	6	0.5	0.5	1	0.5	2	1	0.25	2	1	4	1	2	1	0.5	4	2	2	0.5	1	1	2	2	1	1	1	2	1	1	2	1	1	2	2	1	0.5	1	2	1	1	1	1	1	0.5	1	2	1	1	1
4540000	4	1	1	1	1	2	2	1	2	2	1	4	6	1	0.5	1	1	1	2	1	1	4	1	1	1	4	1	1	2	1	1	0.5	2	1	2	1	2	1	1	1	1	2	1	1	1	0.5	1	1	2
4560000	6	0.5	1	2	3	1	2	4	2	1	4	1	2	1	1	2	2	1	1	1	2	2	0.5	1	1	2	1	2	2	2	1	1	1	1	1	1	2	1	0.5	4	1	1	1	2	4	2	1	1	1
4580000	7	0.5	1	4	0.5	1	2	1	1	1	1	2	1	1	1	1	2	1	0.5	1	1	1	1	1	2	1	1	1	1	1	1	2	1	1	1	2	1	1	2	1	1	0.5	0.5	1	4	1	1	1	2
4600000	1	2	2	2	1	0.5	2	1	4	0.5	6	1	1	1	1	2	1	4	1	2	2	6	1	1	2	2	1	0.5	1	1	1	1	2	2	2	2	2	6	1	2	0.5	1	0.5	1	2	1	1	1	1
4620000	3.33333	1.5	2	4	4	1	1	1	2	0.5	2	2	2	4	1	4	0.25	1	1	1	1	2	1	1	1	1	2	1	1	1	2	6	2	2	1	1	0.5	2	0.5	0.5	1	1	0.5	2	1	0.5	1	2	4
4640000	2.2	1	2	0.5	2	0.5	1	1	1	1	0.5	1	1	1	1	1	1	4	2	1	1	1	2	1	2	2	1	2	2	4	2	1	2	1	4	1	2	2	2	2	2	1	1	0.25	1	2	1	1	4
4660000	8.5	3	4	1	1	1	1	0.5	1	4	1	1	1	1	2	1	0.5	2	2	1	2	1	1	1	1	1	1	1	0.5	1	2	1	1	2	1	1	2	2	2	1	2	1	0.25	0.5	1	1	1	1	1
4680000	2	6	2	2	2	1	1	2	0.5	1	1	1	1	1	0.25	2	1	4	0.5	2	0.5	0.5	1	1	4	2	1	2	1	1	1	2	1	1	1	2	4	2	6	1	2	1	1	2	2	1	1	1	1
4700000	10	1	1	2	1	2	1	1	2	1	1	2	2	1	1	1	1	1	1	1	1	1	4	2	2	0.5	2	1	0.5	1	0.5	1	1	4	1	2	2	1	2	1	2	4	4	1	1	1	1	0.5	1
4720000	4	2	1	1	4	1	1	1	2	1	0.5	4	1	2	2	1	1	1	2	4	2	0.5	1	1	1	2	1	1	2	1	2	1	1	2	1	1	1	1	1	2	1	4	1	1	1	1	1	1	2
4740000	2	2	0.5	2	1	6	1	1	1	1	1	1	1	1	1	2	1	1	1	2	6	1	1	0.5	1	1	1	1	1	2	1	1	1	1	1	1	1	1	1	1	4	2	1	1	1	4	1	1	2
4760000	9	1	1	1	1	1	1	1	2	1	1	1	2	4	1	1	4	1	1	2	2	1	1	1	4	4	2	1	1	2	0.5	1	2	2	2	1	1	1	4	2	2	1	1	1	4	1	1	2	1
4780000	3	4	0.5	1	2	2	2	1	2	1	4	1	2	1	2	1	1	2	2	1	2	0.5	1	2	1	1	4	1	2	1	1	1	1	2	2	1	2	4	2	1	4	0.5	1	1	1	1	2	1	2
4800000	15	0.5	1	4	0.5	4	2	2	2	1	1	1	4	1	1	1	1	1	6	2	0.5	1	1	1	1	0.5	2	0.5	1	1	2	2	0.25	2	1	1	1	1	1	1	2	1	1	1	1	1	1	1	2
4820000	7	1	2	2	4	1	6	1	6	1	1	4	2	1	1	1	1	1	1	1	6	1	1	2	1	0.5	1	4	2	1	2	1	2	0.5	1	1	2	2	1	2	2	2	2	1	1	1	2	1	6
4840000	4	0.5	1	2	2	1	2	2	1	2	1	1	2	2	6	1	2	2	0.5	0.5	1	1	2	1	2	1	1	1	4	1	2	2	1	2	1	1	1	2	1	1	6	1	1	1	1	1	1	1	2
4860000	2.5	2	0.5	2	2	1	2	0.5	1	1	1	1	2	4	2	4	1	1	2	1	1	1	2	1	2	2	2	1	1	2	2	1	1	4	1	1	1	1	1	1	1	1	1	2	1	1	2	0.5	0.5
4880000	16	4	2	1	2	2	1	2	1	4	2	2	4	4	2	1	1	1	1	1	2	1	1	1	2	2	1	1	1	1	2	1	2	4	0.5	1	4	2	2	1	1	2	2	1	2	1	2	1	4
4900000	6	4	2	0.5	1	0.703125	1	1	1	2	1	1	1	2	1	6	2	1	1	1	2	1	1	1	2	1	1	0.5	1	2	1	2	2	2	1	1	1	2	0.5	1	2	1	1	2	1	1	2	2	1
4920000	4.5	1	1	1	1	1	1	2	1	1	2	1	1	2	2	1	1	1	1	4	2	1	1	0.5	2	2	1	4	0.5	2	0.5	0.5	1	2	2	1	4	1	1	1	1	1	2	1	4	4	1	1	2
4940000	5	2	2	4	1	1	2	1	2	2	1	2	1	1	2	1	1	1	1	0.5	2	2	1	1	1	1	2	4	2	1	1	1	1	2	4	2	1	1	2	4	1	1	1	1	2	1	2	1	0.5
4960000	13	4	2	1	1	1	8	4	4	2	1	1	1	1	1	2	1	1	1	0.5	4	1	1	1	8	0.5	2	0.5	2	1	1	2	1	1	4	1	1	1	1	2	1	1	0.5	1	2	4	1	1	6
4980000	30	1	1	2	1	1	1	2	4	2	3	1	2	1	1	1	4	1	4	1	4	4	1	1	1	2	1	1	2	2	2	2	2	4	4	1	1	2	1	1	2	1	1	4	2	1	1	0.5	1
5000000	10	2	2	1	2	1	2	2	1	1	1	1	4	2	1	1	1	2	1	1	1	6	1	1	1	2	1	1	1	1	1	1	1	1	2	2	1	2	2	1	2	2	6	1	2	1	1	1	0.5
5020000	16	4	2	1	0.5	1	2	4	0.5	1	2	2	2	1	1	1	2	2	2	1	1	2	1	1	2	1	1	1	1	1	1	1	1	2	1	1	2	1	4	2	1	1	1	2	1	1	1	0.5	2
5040000	24	1	4	1	0.5	0.5	0.5	0.5	4	1	3	2	1	2	2	1	0.5	0.5	2	0.5	2	4	1	1	1	2	1	4	2	1	2	1	1	1	1	2	1	1	2	0.5	1	2	2	1	4	1	1	2	2
5060000	14	6	4	2	6	2	2	1	2	4	1	1	2	0.25	4	1	4	2	2	2	2	1	1	1	6	1	2	1	0.5	6	1	2	2	2	1	2	0.5	2	2	1	1	4	1	2	1	0.5	1	2	2
5080000	18	1	1	2	1	0.5	1	1	1	0.5	1	1	1	1	1	1	1	2	1	2	3	2	6	1	2	2	6	1	2	1	1	1	1	1	1	2	1	2	4	2	1	1	1	2	1	0.5	1	1	1
5100000	3.33333	2	1	1	0.5	2	1	1	1	2	2	2	1	2	4	1	1	2	1	1	1	2	1	2	1	0.5	1	2	1	1	1	1	1	1	1	1	1	1	1	1	1	1	1	4	2	1	1	1	1
5120000	10.5	4	1	2	1	0.5	0.5	1	4	1	2	2	2	1	1	4	1	2	2	4	4	2	1	1	1	1	0.5	1	2	2	2	0.5	4	2	4	1	1	2	0.5	1	1	1	0.5	1	2	2	2	1	1
5140000	7	4	1	1	2	1	4	1	4	1	1	2	6	1	2	0.5	2	4	1	2	2	2	2	2	4	2	2	1	1	1	0.5	1	1	2	2	1	1	1	4	1	1	4	2	2	6	1	1	1	6
5160000	3.33333	4	1	2	1	1	1	1	1	2	2	8	0.5	2	4	1	4	1	1	1	1	2	1	0.5	4	1	4	1	2	2	1	1	2	4	1	6	4	2	0.5	2	1	4	2	1	2	1	1	1	2
5180000	16	2	1	4	2	2	1	1	2	2	2	1	4	0.5	2	1	2	2	1	1	1	0.5	1	1	2	2	1	0.5	1	1	1	2	1	1	4	1	1	1	1	1	2	1	1	1	2	1	1	2	2
5200000	18	2	1	1	2	1	1	2	4	0.25	2	1	2	1	1	0.5	1	1	1	1	1	1	1	0.5	1	1	1	2	1	0.5	1	1	0.5	2	1	1	4	4	1	1	2	0.5	2	1	1	2	1	1	2
5220000	8	0.5	2	2	2	2	2	1	1	1	3	1	1	2	2	1	2	4	1	2	1	1	1	1	0.5	2	1	2	2	1	1	1	0.5	1	1	2	1	1	1	1	2	4	1	1	1	1	1	1	1
5240000	8	1	1	1	1	1	2	4	1	1	4	1	1	1	1	4	1	2	2	1	6	1	1	4	1	1	1	1	1	1	2	1	1	4	1	1	1	1	2	0.5	1	1	1	2	1	1	2	1	1
5260000	3.6	1	1	1	1	1	0.5	0.5	2	1	4	2	1	2	1	2	2	1	1	6	1	2	2	1	2	1	2	1	1	2	2	1	1	2	0.5	1	2	4	1	1	2	4	1	1	1	1	1	1	6
5280000	3.5	2	1	1	2	2	1	1	2	1	1	2	2	0.5	1	0.5	2	1	1	1	1	1	1	1	1	2	2	1	1	4	1	1	0.5	1	1	1	1	2	1	1	2	1	2	1	1	1	1	1	1
5300000	5.5	2	2	1	2	2	1	1	1	0.5	1	2	2	2	1	4	1	4	2	2	2	2	1	1	2	2	2	2	1	1	0.5	2	1	2	1	1	4	1	2	1	10	6	1	1	0.5	2	1	1	1
5320000	10	1	2	4	2	2	1	1	2	4	1	1	1	2	1	1	2	1	1	2	1	1	2	0.5	1	1	1	1	1	1	6	1	1	1	2	6	1	2	1	4	2	1	2	2	1	1	1	1	1
5340000	14	1	1	2	0.5	0.5	1	1	1	1	1	1	1	2	1	1	1	1	2	1	0.5	1	1	2	0.5	4	1	0.5	0.5	1	4	2	0.25	1	1	1	1	1	1	0.5	0.5	1	1	4	1	1	0.5	1	1
5360000	11	2	2	1	2	4	1	1	1	1	1	1	1	1	1	1	2	1	1	0.5	0.5	1	1	2	1	2	1	2	2	1	1	2	2	0.5	1	1	2	1	1	1	2	4	1	1	2	1	2	2	2
5380000	2.25	1	1	6	2	1	2	0.5	2	0.5	2	1	2	0.5	1	2	2	2	1	1	0.5	2	1	1	0.25	1	4	1	1	2	1	2	1	1	0.5	1	2	1	1	1	2	4	0.5	1	2	1	2	4	2
5400000	28	1	2	1	2	1	4	1	1	1	2	1	1	2	1	4	1	1	1	4	2	1	1	2	1	1	1	4	1	1	1	1	2	1	1	2	1	2	2	1	4	0.5	1	2	1	1	1	1	1
5420000	4.66667	4	1	4	1	2	1	1	2	2	1	2	1	2	2	1	1	2	0.5	1	0.5	1	1	2	1	0.5	0.5	1	4	1	0.5	2	1	8	1	1	1	2	2	2	4	1	1	1	1	4	2	0.5	1
5440000	10	4	0.25	1	1	1	1	0.5	1	6	2	1	2	1	4	6	0.5	2	0.5	2	1	1	1	2	1	1	1	0.5	1	1	2	4	1	2	2	1	0.25	1	2	1	4	1	2	2	1	2	1	1	1
5460000	5	1	1	1	1	1	0.5	1	2	1	0.5	1	2	0.5	2	4	1	2	1	2	1	0.5	2	2	1	1	1	2	2	0.5	1	1	0.5	1	0.5	4	2	1	0.5	1	2	1	1	0.5	1	4	1	1	1
5480000	2	2	2	2	1	1	1	1	1	2	6	1	1	1	0.5	4	2	1	0.5	2	2	1	1	2	2	1	1	1	1	1	1	4	0.5	1	0.5	1	0.5	1	2	2	1	1	1	1	0.5	1	1	0.5	1
5500000	16	1	1	1	2	2	0.5	1	2	1	1	0.5	1	1	8	2	1	2	2	1	1	1	1	1	4	1	6	4	2	2	6	0.5	6	2	0.5	2	0.5	2	4	2	1	4	4	1	4	1	1	2	2
5520000	4.5	4	0.5	2	1	2	4	6	1	2	0.5	1	0.25	1	1	4	2	1	4	2	2	1	2	2	2	2	1	0.25	1	1	1	1	1	1	4	1	2	2	0.5	1	2	2	4	2	1	1	4	6	2
5540000	3	6	2	6	1	2	1	2	6	2	2	1	2	2	6	1	1	1	4	2	0.5	4	2	4	2	2	0.5	2	1	4	4	1	2	2	1	1	4	1	0.5	2	1	6	0.5	1	2	0.5	1	2	1
5560000	1	0.5	1	2	1	4	1	1	2	2	2	1	1	2	1	1	2	2	4	1	4	2	1	4	1	2	1	0.25	2	6	2	0.5	4	8	1	0.5	4	4	1	1	2	1	4	2	3	1	4	1	1
[truncated: 74 more columns]

## Sheet: Fig3B_bottom_II-II
	0	20000	40000	60000	80000	100000	120000	140000	160000	180000	200000	220000	240000	260000	280000	300000	320000	340000	360000	380000	400000	420000	440000	460000	480000	500000	520000	540000	560000	580000	600000	620000	640000	660000	680000	700000	720000	740000	760000	780000	800000	820000	840000	860000	880000	900000	920000	940000	960000
0	1	4	1	1	4	1	1	1	1	0.25	8	1	1	1	4	1	0.5	1	4	4	1	1	4	1	1	1	1	1	1	4	1	4	1	4	1	1	1	1	1	4	1	1	12	0.25	1	0.25	4	4	1
20000	4	1.75	1	4	1	1	4	1	4	8	0.25	1	1	1	0.25	1	4	1	4	8	4	1	0.25	4	0.5	4	4	4	4	1	4	1	1	4	1	0.25	1	1	1	4	4	4	4	1	1	4	1	4	1
40000	1	1	2	4	1	8	4	1	4	4	1	1	4	1	1	1	1	1	4	1	1	0.0833333	4	1	1	2	4	8	4	1	12	1	1	4	4	1	1	4	1	1	1	12	1	1	0.25	0.25	1	4	4
60000	1	4	4	5.5	1	4	1	4	0.25	1	8	1	4	8	8	1	1	8	3	4	1	4	0.25	1	4	8	1	1	4	1	4	1	1	1	1	4	1	1	1	8	4	1	1	1	1	1	1	1	1
80000	4	1	1	1	40	8	1	1	1	1	0.25	1	8	1	1	1	1	1	1	4	1	1	4	1	1	4	1	4	4	1	1	12	4	4	4	4	1	4	1	4	4	4	4	1	1	1	4	1	4
100000	1	1	8	4	8	1.3	4	1	1	1	4	1	1	4	1	1	1	1	0.25	1	0.25	1	1	0.25	1	1	8	8	4	1	1	1	1	1	8	4	4	0.5	4	0.25	0.25	1	1	1	4	1	4	1	1
120000	1	4	4	1	1	4	28	4	4	1	4	0.125	12	4	1	4	1	4	1	1	0.25	4	1	1	1	16	1	1	1	8	8	4	1	1	8	1	4	1	0.25	4	1	4	1	8	1	4	4	12	4
140000	1	1	1	4	1	1	4	2.5	4	1	4	4	1	1	1	4	4	4	8	4	1	1	8	4	1	1	8	1	1	1	1	1	0.25	1	1	1	2	1.5	1	1	8	4	12	4	1	1	1	4	1
160000	1	4	4	0.25	1	1	4	4	2.5	1	1	0.125	1	4	1	1	4	1	1	1	1	1	1	4	4	4	4	0.25	1	1	1	1	1	1	4	1	1	0.25	1	1	1	4	1	4	1	1	1	1	1
180000	0.25	8	4	1	1	1	1	1	1	10	2	1	1	1	1	1	1	1	1	1	1	1	1	1	1	4	4	0.25	1	1	2	8	0.25	1	1	1	1	1	4	1	4	1	1	1	1	1	1	4	1
200000	8	0.25	1	8	0.25	4	4	4	1	2	3	0.25	1	1	1	1	1	1	4	8	0.25	8	4	1	4	1	4	1	1	1	1	1	8	1	1	1	4	1	8	1	8	1	8	8	0.25	1	1	0.25	1
220000	1	1	1	1	1	1	0.125	4	0.125	1	0.25	3	4	4	0.25	4	1	1	1	4	1	4	1	1	1	1	1	1	1	1	4	8	4	1	1	4	1	1	1	8	8	1	0.25	4	0.5	1	4	1	4
240000	1	1	4	4	8	1	12	1	1	1	1	4	4	1	1	1	1	8	8	1	4	4	8	4	12	4	4	1	4	0.25	4	4	1	1	1	1	1	1	4	1	1	1	0.25	1	8	1	4	1	1
260000	1	1	1	8	1	4	4	1	4	1	1	4	1	6	1	4	1	1	1	1	4	8	8	1	1	1	4	1	1	1	1	0.25	1	1	1	4	0.25	1	4	1	1	4	1	1	1	1	1	1	4
280000	4	0.25	1	8	1	1	1	1	1	1	1	0.25	1	1	3	4	1	4	4	1	1	4	4	0.25	1	1	4	4	1	1	1	1	4	1	4	1	4	0.25	1	1	4	4	2	4	4	1	1	1	1
300000	1	1	1	1	1	1	4	4	1	1	1	4	1	4	4	44	4	4	0.25	4	1	1	1	4	0.5	1	1	4	0.25	1	0.25	4	4	1	1	4	1	2	12	1	8	1	4	1	4	4	0.25	1	0.25
320000	0.5	4	1	1	1	1	1	4	4	1	1	1	1	1	1	4	2	4	1	1	1	1	4	1	4	8	0.25	1	8	1	1	4	4	4	1	1	4	8	1	1	4	3	16	4	8	0.25	1	1	8
340000	1	1	1	8	1	1	4	4	1	1	1	1	8	1	4	4	4	8	1	1	1	1	4	1	1	4	8	1	0.25	1	0.25	8	4	4	1	1	1	8	12	1	0.25	4	1	1	4	4	1	1	4
360000	4	4	4	3	1	0.25	1	8	1	1	4	1	8	1	4	0.25	1	1	1.5	4	1	1	4	1	8	4	12	8	1	1	1	1	1	1	1	2	4	1	1	4	1	1	1	0.25	1	0.25	0.25	1	1
380000	4	8	1	4	4	1	1	4	1	1	8	4	1	1	1	4	1	1	4	12	4	1	1	0.25	1	1	8	4	8	1	1	4	1	1	2	4	1.6	1	1	8	1	4	4	0.25	1	1	1	1	4
400000	1	4	1	1	1	0.25	0.25	1	1	1	0.25	1	4	4	1	1	1	1	1	4	9	4	1	1	4	1	1	0.333333	1	1	1	4	1	1	1	1	4	1	4	4	1	1	1	4	1	1	1	1	1
420000	1	1	0.0833333	4	1	1	4	1	1	1	8	4	4	8	4	1	1	1	1	1	4	1.66667	4	1	4	4	1	1	0.25	0.25	4	1	12	1	1	1	1	4	4	4	1	2	0.25	1	0.25	0.25	4	1	0.25
440000	4	0.25	4	0.25	4	1	1	8	1	1	4	1	8	8	4	1	4	4	4	1	1	4	1.5	8	1	1	1	1	1	1	1	1	1	8	1	1	4	1	1	12	1	1	8	1	1	4	1	4	1
460000	1	4	1	1	1	0.25	1	4	4	1	1	1	4	1	0.25	4	1	1	1	0.25	1	1	8	2	4	4	8	1	1	1	4	4	0.25	4	1	4	1	1	1	4	4	1.5	1	1	1	4	1	1	0.0833333
480000	1	0.5	1	4	1	1	1	1	4	1	4	1	12	1	1	0.5	4	1	8	1	4	4	1	4	1	0.25	1	0.25	1	0.125	4	1	4	4	0.25	1	4	4	4	4	1	1	4	4	8	1	1	1	4
500000	1	4	2	8	4	1	16	1	4	4	1	1	4	1	1	1	8	4	4	1	1	4	1	4	0.25	24	4	0.25	1	1	4	8	1	16	1	4	1	1	1	1	0.25	1	4	4	1	4	8	4	1
520000	1	4	4	1	1	8	1	8	4	4	4	1	4	4	4	1	0.25	8	12	8	1	1	1	8	1	4	1.03636	1	4	8	1	1	1	1	4	1	4	1	1	1	8	1	16	4	20	1	1	4	0.25
540000	1	4	8	1	4	8	1	1	0.25	0.25	1	1	1	1	4	4	1	1	8	4	0.333333	1	1	1	0.25	0.25	1	6	4	1	4	1	1	8	1	1	0.25	4	1	1	12	0.5	4	4	1	4	4	1	8
560000	1	4	4	4	4	4	1	1	1	1	1	1	4	1	1	0.25	8	0.25	1	8	1	0.25	1	1	1	1	4	4	36	1	1	4	1	1	1	0.25	0.25	1	1	4	1	1	4	1	8	1	1	1	1
580000	4	1	1	1	1	1	8	1	1	1	1	1	0.25	1	1	1	1	1	1	1	1	0.25	1	1	0.125	1	8	1	1	28	1	4	4	4	1	0.0833333	4	4	1	12	1	1	1	4	1	1	1	1	1
600000	1	4	12	4	1	1	8	1	1	2	1	4	4	1	1	0.25	1	0.25	1	1	1	4	1	4	4	4	1	4	1	1	4	1	0.25	1	1	1	4	1	8	4	1	1	4	1	1	1	4	1	1
620000	4	1	1	1	12	1	4	1	1	8	1	8	4	0.25	1	4	4	8	1	4	4	1	1	4	1	8	1	1	4	4	1	2.5	4	4	1	0.25	1	4	4	1	1	1	1	1	4	1	8	1	1
640000	1	1	1	1	4	1	1	0.25	1	0.25	8	4	1	1	4	4	4	4	1	1	1	12	1	0.25	4	1	1	1	1	4	0.25	4	16	1	1	1	4	4	1	0.25	1	8	1	4	1	4	1	4	1
660000	4	4	4	1	4	1	1	1	1	1	1	1	1	1	1	1	4	4	1	1	1	1	8	4	4	16	1	8	1	4	1	4	1	1.56	0.25	1	4	1	1	4	1	1	1	1	4	4	1	2	1
680000	1	1	4	1	4	8	8	1	4	1	1	1	1	1	4	1	1	1	1	2	1	1	1	1	0.25	1	4	1	1	1	1	1	1	0.25	5	1	4	4	2	1	0.25	1	1	4	1	1	1	1	4
700000	1	0.25	1	4	4	4	1	1	1	1	1	4	1	4	1	4	1	1	2	4	1	1	1	4	1	4	1	1	0.25	0.0833333	1	0.25	1	1	1	7	1	4	1	8	1	1	1	1	1	4	1	1	4
720000	1	1	1	1	1	4	4	2	1	1	4	1	1	0.25	4	1	4	1	4	1.6	4	1	4	1	4	1	4	0.25	0.25	4	4	1	4	4	4	1	2	4	4	1	4	4	4	1	1	1	4	1	0.25
740000	1	1	4	1	4	0.5	1	1.5	0.25	1	1	1	1	1	0.25	2	8	8	1	1	1	4	1	1	4	1	1	4	1	4	1	4	4	1	4	4	4	2	1	1	1	0.25	1	1	4	1	1	1	1
760000	1	1	1	1	1	4	0.25	1	1	4	8	1	4	4	1	12	1	12	1	1	4	4	1	1	4	1	1	1	1	1	8	4	1	1	2	1	4	1	3.5	1	1	1	2	4	1	1	1	1	1
780000	4	4	1	8	4	0.25	4	1	1	1	1	8	1	1	1	1	1	1	4	8	4	4	12	4	4	1	1	1	4	12	4	1	0.25	4	1	8	1	1	1	1.5	4	0.125	8	4	1	1	1	1	1
800000	1	4	1	4	4	0.25	1	8	1	4	8	8	1	1	4	8	4	0.25	1	1	1	1	1	4	1	0.25	8	12	1	1	1	1	1	1	0.25	1	4	1	1	4	8	4	1	1	1	1	1	1	1
820000	1	4	12	1	4	1	4	4	4	1	1	1	1	4	4	1	3	4	1	4	1	2	1	1.5	1	1	1	0.5	1	1	1	1	8	1	1	1	4	0.25	1	0.125	4	2.5	4	1	4	1	1	1	4
840000	12	4	1	1	4	1	1	12	1	1	8	0.25	0.25	1	2	4	16	1	1	4	1	0.25	8	1	4	4	16	4	4	1	4	1	1	1	1	1	4	1	2	8	1	4	1.23077	1	0.25	1	0.25	4	8
860000	0.25	1	1	1	1	1	8	4	4	1	8	4	1	1	4	1	4	1	0.25	0.25	4	1	1	1	4	4	4	4	1	4	1	1	4	1	4	1	1	1	4	4	1	1	1	1.66667	0.25	1	1	1	1
880000	1	1	0.25	1	1	4	1	1	1	1	0.25	0.5	8	1	4	4	8	4	1	1	1	0.25	1	1	8	1	20	1	8	1	1	4	1	4	1	1	1	4	1	1	1	4	0.25	0.25	48	1	1	1	1
900000	0.25	4	0.25	1	1	1	4	1	1	1	1	1	1	1	1	4	0.25	4	0.25	1	1	0.25	4	4	1	4	1	4	1	1	1	1	4	4	1	4	1	1	1	1	1	1	1	1	1	1.33333	4	1	1
920000	4	1	1	1	4	4	4	1	1	1	1	4	4	1	1	0.25	1	1	0.25	1	1	4	1	1	1	8	1	4	1	1	4	8	1	1	1	1	4	1	1	1	1	1	0.25	1	1	4	20	8	16
940000	4	4	4	1	1	1	12	4	1	4	0.25	1	1	1	1	1	1	1	1	1	1	1	4	1	1	4	4	1	1	1	1	1	4	2	1	1	1	1	1	1	1	1	4	1	1	1	8	8	4
960000	1	1	4	1	4	1	4	1	1	1	1	4	1	4	1	0.25	8	4	1	4	1	0.25	1	0.0833333	4	1	0.25	8	1	1	1	1	1	1	4	4	0.25	1	1	1	1	4	8	1	1	1	16	4	24
980000	1	8	1	0.25	1	1	1	1	12	1	1	1	1	1	4	4	1	4	1	1	4	4	1	1	0.25	1	4	1	1	1	0.25	1	4	1	1	4	0.25	4	1	1	1	8	1	4	0.25	0.25	1	1	2
1000000	1	1	4	4	4	1	1	4	4	1	1	1	0.25	1	4	4	1	4	4	2	1	1	1	0.25	0.25	4	4	8	1	1	12	1	4	1	8	1	1	0.25	1	0.25	4	1	1	1	1	1	4	1	1
1020000	1	1	4	1	1	4	1	0.25	1	1	0.25	4	0.25	1	1	1	1	1	4	4	1	4	2	1	8	4	1	1	0.25	1	4	1	1	4	1	1	1	4	1	1	1	4	1	4	1	4	1	1	1
1040000	1	1	1	1	1	4	1	8	1	1	1	0.25	1	8	1	1	4	1	1	4	4	4	1	1	1	4	1	1	1	4	4	4	8	4	1	1	4	1	1	1	1	8	4	1	0.25	1	1	1	1
1060000	1	0.25	1	1	1	8	4	1	4	0.25	4	4	8	1	0.25	4	4	0.25	4	4	1	1	4	1	1	1	1	1	1	1	0.25	1	12	4	4	1	1	1	1	1	1	1	4	4	8	1	1	4	1
1080000	1	4	1	4	1	1	8	4	4	1	1	1	0.25	4	4	1	1	1	4	1	8	4	1	2	1	12	4	1	8	1	4	1	1	0.25	1	4	4	0.25	1	4	0.25	1	1	1	1	0.25	1	4	1
1100000	1	1	1	8	1	1	1	8	1	1	4	0.25	8	1	1	1	0.25	1	0.25	1	1	1	0.25	4	0.25	1	4	1	4	1	1	1	1	4	1	4	1	4	1	4	1	1	4	1	1	1	1	4	1
1120000	1	1	1	4	4	0.25	1	4	1	4	4	1	1	1	1	8	1	1	4	1	1	8	1	4	1	4	2	4	1	1	4	8	4	1	4	0.5	1	0.5	1	4	4	4	1	0.25	1	1	1	4	1
1140000	1	8	1	1	1	3	1	1	4	1	1	1	4	4	0.25	1	8	16	4	0.25	1	1	4	4	1	1	4	4	4	4	2	1	1	4	0.25	1	1	1	4	4	3	1	1	8	1	1	1	1	4
1160000	1	8	8	1	4	1	4	4	1	4	4	4	4	1	1	4	4	4	1	4	1	0.25	1	1	1	1	4	4	1	8	1	0.25	1	1	0.25	8	0.25	1	1	1	1	4	1	0.25	8	8	8	4	1
1180000	1	1	0.5	1	1	0.25	1	1	0.25	1	8	1	1	4	1	1	2	4	1	1	1	4	3	1	4	1	1	1	1	4	1	1	1	1	1	4	4	1	4	1	1	0.25	1	1	1	1	0.25	0.5	1
1200000	1	1	1	4	1	1	1	1	1	8	1	4	4	1	1	1	0.25	1	0.125	0.25	0.25	0.25	1	8	1	1	4	12	1	1	1	0.25	1	1	1	1	1	4	4	4	1	1	4	1	0.25	4	1	4	4
1220000	1	4	0.125	1	1	0.25	1	4	1	4	1	1	4	1	4	1	12	4	12	1	1	4	1	4	1	1	8	4	1	1	1	1	1	12	4	4	1	1	4	8	2	1	1	4	1	1	1	8	1
1240000	1	4	4	1	1	8	1	4	8	0.25	8	0.25	4	1	1	4	1	0.25	1	1	4	4	1	0.25	1	1	1	1	1	0.25	8	1	4	1	1	1	1	4	1	1	1	1	0.25	4	1	4	4	1	4
1260000	4	1	1	1	4	4	1	4	1	0.25	1	4	4	4	1	12	4	8	1	1	1	1	4	1	4	4	4	8	1	1	3	4	1	1	4	4	12	1	1	2	8	4	4	1	1	1	4	12	1
1280000	1	4	1	1	1	8	4	1	1	1	1	1	8	8	0.25	4	4	4	2	4	8	1	1	1	0.25	16	1	4	4	4	4	1	4	1	1	1	1	1	8	1	2	4	1	0.25	1	4	1	4	4
1300000	4	0.25	8	1	1	0.25	4	1	1	1	1	12	4	1	1	4	0.5	1	8	0.25	1	1	4	0.25	8	4	4	4	4	1	1	1	1	1	1	1	1	1	1	1	1	1	4	4	0.25	1	0.25	1	4
1320000	1	0.25	1	4	4	4	1	0.25	1	1	1	1	1	1	4	1	4	1	1	1	4	1	1	4	4	1	1	1	4	4	1	1	0.25	1	1	12	1	1	1	1	1	1	4	4	8	4	0.25	1	1
1340000	1	1	4	1	1	1	4	4	0.125	1	4	1	1	1	1	1	16	0.25	8	1	4	1	4	1	0.25	1	4	4	4	4	1	1	8	1	1	1	4	4	4	1	8	8	1	4	4	1	1	1	4
1360000	1	1	1	1	1	4	1	1	0.25	1	8	4	1	1	1	4	1	1	1	1	8	0.25	1	1	1	4	1	1	1	4	4	4	4	4	1	1	1	1	4	1	4	1	2	1	4	1	4	1	1
1380000	1	1	1	1	1	1	0.25	1	1	1	1	4	1	4	1	1	4	1	4	1	1	1	1	1	1	12	4	1	0.25	0.5	4	1	1	4	1	4	0.25	4	4	4	4	1	1	1	1	1	0.25	1	1
1400000	0.25	8	4	4	1	12	1	1	8	1	1	1	4	1	0.25	1	4	1	1	4	0.25	1	1	1	0.25	1	1	4	1	8	1	1	1	1	4	1	1	4	4	0.5	4	0.25	4	1	0.125	1	1	4	4
1420000	1	1	4	1	1	2	1	1	4	1	0.25	1	1	0.25	1	1	0.125	1	4	4	8	1	1	1	4	1	2	4	8	0.25	4	1	1	1	0.25	4	8	1	8	1	8	1	4	4	0.25	1	4	1	0.25
1440000	4	1	1	1	0.25	1	1	8	8	4	4	0.25	2	8	1	1	0.25	4	0.25	1	1	0.5	1	0.25	8	8	1	1	4	0.25	1	2	1	4	4	4	12	8	1	8	12	4	1	2	4	1	1	1	12
1460000	1	8	1	8	8	1	1	4	0.25	4	4	1	1	4	8	1	1	1	1	1	4	1	1	1	8	1	1	4	1	4	4	0.25	0.5	1	8	4	4	1	4	1	1	0.25	1	1	1	1	16	1	1
1480000	1	4	1	4	1	1	1	1	1	8	4	1	1	1	8	1	1	1	1	4	1	4	1	1	4	1	1	2	1	4	1	4	1	4	4	1	1	1	1	4	1	1	4	4	4	1	1	8	4
1500000	4	1	1	1	1	4	1	4	0.25	4	1	4	1	1	4	4	1	1	1	8	4	1	1	1	1	4	1	8	8	1	12	1	1	4	1	1	8	1	4	1	1	1	8	1	12	8	4	8	4
1520000	1	4	1	1	8	4	1	4	0.25	4	1	0.125	4	0.25	4	0.25	1	1	4	1	1	4	1	4	1	12	1	1	1	4	12	4	1	4	4	4	4	1	0.25	4	1	8	4	1	1	1	1	1	0.25
1540000	8	8	8	1	4	3	0.25	1	4	1	1	8	4	0.25	0.25	4	8	1	4	4	0.25	1	1	4	4	8	1	8	1	1	8	4	1	4	4	1	1	1	1	4	8	4	1	1	4	4	12	8	1
1560000	0.25	4	1	1	8	1	1	1	0.25	1	1	4	1	1	4	4	1	1	1	1	1	1	1	1	0.25	0.25	1	1	1	1	1	2	1	1	1	0.25	4	1	8	1	1	1	1	8	1	4	1	4	1
1580000	1	0.25	4	1	4	1	4	0.25	1	1	1	4	4	1	4	1	1	4	4	1	1	8	4	1	1	1	1	1	0.25	1	1	1	1	1	0.125	0.25	0.25	1	1	1	1	1	4	1	1	1	1	1	1
1600000	1	1	1	12	1	1	1	1	1	1	1	4	1	4	1	4	1	0.25	0.25	1	1	8	1	1	1	1	1	4	4	1	4	4	1	2	1	1	1	1	4	1	8	1	4	1	4	4	4	1	1
1620000	4	1	4	1	4	4	1	1	1	1	1	1	4	1	1	4	0.25	4	1	4	4	1	3	4	4	1	2	1	4	8	0.25	2	1	4	4	1	1	1	0.0833333	4	0.25	4	4	8	8	4	0.25	1	4
1640000	1	1	0.25	4	1	4	8	4	1	1	1	1	4	4	0.25	1	1	4	1	1	1	8	1	1	1	4	1	1	4	1	1	8	1	1	1	0.25	1	1	1	0.25	1	1	1	1	4	4	4	1	1
1660000	1	4	1	1	1	0.25	0.25	1	0.25	1	8	0.125	4	1	1	1	1	1	1	1	1	4	8	4	1	1	4	4	0.25	1	1	4	4	1	4	1	4	1	0.25	1	4	8	1	1	1	1	1	4	1
1680000	4	1	4	1	1	1	1	1	1	4	4	1	1	8	8	1	4	3	1	0.25	4	8	4	4	1	8	1	1	1	4	4	1	1	8	1	1	4	0.25	1	4	1	12	8	1	1	1	4	1	8
1700000	1	4	1	12	4	0.25	0.25	1	4	1	4	1	1	1	1	1	1	1	1	0.25	4	1	1	4	1	4	1	1	1	1	4	1	1	8	1	1	1	4	0.25	4	1	1	12	4	4	1	1	1	8
1720000	1	4	1	1	1	4	1	1	1	1	1	1	1	1	1	1	4	1	4	0.5	1	4	1	0.25	1	0.25	0.25	1	1	1	1	1	1	1	4	12	4	4	1	1	0.25	8	4	1	4	1	4	8	1
1740000	4	8	1	1	12	1	4	1	4	0.25	8	4	4	1	1	2	1	1	8	1	1.5	4	1	1	1	1	1	1	1	4	4	1	8	4	1	0.25	4	8	20	1	8	1	8	1	8	1	1	4	4
1760000	1	1	1	1	1	1	1	1	1	4	4	4	1	4	1	4	1	1	1	1	0.25	1	4	1	1	8	4	1	4	8	1	0.25	1	1	1	4	1	1	4	1	8	4	1	1	1	1	1	4	4
1780000	1	1	1	1	1	1	1	0.25	4	1	0.25	1	4	1	0.25	1	8	4	4	1	1	8	1	8	4	4	1	1	1	4	1	4	1	8	4	1	1	4	4	8	1	4	1	1	1	0.25	2	4	1
1800000	1	0.25	0.25	4	4	0.25	4	4	2	1	1	8	1	1	0.25	1	4	8	1	1	1	1	1	1	1	1	4	1	4	4	1	1	4	4	4	1	4	12	1	8	4	8	1	4	1	1	1	1	0.25
1820000	1	1	1	1	4	4	1	8	1	1	4	0.25	4	1	1	4	1	1	4	1	0.25	1	4	0.25	1	4	1	8	1	1	1	0.25	1	1	1	1	1	4	8	0.25	8	4	1	1	1	1	4	1	1
1840000	1	1	0.25	1	1	8	1	1	1	1	4	1	4	1	4	4	8	8	8	4	1	4	1	1	1	1	2	8	4	1	1	1	1	1	1	1	1	1	4	8	4	1	4	1	4	4	1	1	1
1860000	1	1	1	1	1	1	1	1	4	4	8	1	1	1	8	1	1	1	2	0.25	1	4	8	8	1	0.25	0.25	1	1	1	4	4	0.25	1	1	1	4	8	1	0.25	4	1	1	1	0.5	0.25	4	1	0.25
1880000	1	1	1	2	1	1	1	1	2	1	1	4	1	1	1	0.25	8	1	1	0.25	1	4	4	4	1	4	0.125	1	4	4	1	0.25	1	1	8	1	4	1	1	0.25	1	4	1	4	4	4	1	1	4
1900000	4	0.25	1	1	1	1	1	1	12	4	0.25	4	1	1	4	4	1	1	2	4	0.25	1	1	0.25	4	1	8	4	1	1	4	1	1	1	8	1	1	4	1	12	1	0.25	4	1	4	1	1	1	1
1920000	1	4	1	1	0.25	1	4	4	1	1	1	1	1	1	1	1	4	1	1	4	8	4	1	1	8	1	4	0.25	1	1	0.25	4	1	1	1	8	4	0.25	1	1	1	1	8	8	4	1	1	4	8
1940000	1	4	8	1	1	1	8	4	4	4	1	0.25	4	1	1	1	1	1	1	1	1	1	2	4	4	1	4	1	1	0.25	4	1	1	1	1	1	1	1	4	1	4	8	4	1	4	4	1	1	1
1960000	1	8	1	8	4	4	1	4	1	4	8	1	4	1	1	4	1	3	12	4	4	8	12	1	1	1	4	1	1	1	4	0.25	1	4	8	1	0.25	4	1	12	1	4	1	1	1	4	4	0.25	1
1980000	8	0.25	4	4	1	1	1	1	4	1	4	4	1	1	8	4	1	8	1	8	1	4	4	4	8	8	4	4	4	4	1	1	4	0.25	1	1	1	1	1	0.5	1	4	1	4	1	4	0.25	1	0.25
2000000	1	1	4	1	0.25	4	1	0.125	1	1	1	1	4	4	4	1	1	0.833333	4	4	12	4	4	1	1	1	4	16	8	1	1	1	4	4	0.25	1	4	0.5	1	0.25	8	1	1	4	1	1	4	2	1
2020000	1	1	4	2	1	4	1	4	1	1	1	1	1	1	4	8	4	1	1	0.25	1	4	1	0.25	1	4	4	1	1	4	1	1	0.25	1	1	4	4	0.25	1	1	0.25	4	1	1	1	1	1	1	0.25
2040000	0.25	8	3	1	1	4	1	4	1	8	4	1	4	1	4	8	0.25	0.25	0.25	1	1	0.25	1	0.25	1	4	8	1	1	1	1	1	4	1	1	1	1	4	1	1	1	8	1	4	8	1	1	1	8
2060000	1	1	1	1	1	1	1	1	1	4	1	1	4	0.25	1	1	1	4	1	4	4	1	8	8	4	1	4	1	1	4	4	1	1	12	1	12	1	0.25	1	1	1	4	4	1	1	0.25	1	1	8
2080000	0.25	1	1	1	4	1	4	0.25	4	1	4	1	1	1	0.25	1	1	4	1	1	1	0.25	1	1	4	1	4	1	12	1	1	1	4	1	4	1	8	8	1	1	1	1	4	1	1	0.25	1	1	12
2100000	0.25	4	8	1	0.5	1	1	8	1	4	4	4	4	1	4	4	0.25	8	1	4	2	8	8	1	4	1	8	8	3	4	16	16	1	1	1	1	1	12	1	8	1	4	1	8	8	3	0.25	1	12
2120000	1	1	4	1	1	4	4	1	4	1	1	1	1	1	1	4	1	1	4	4	4	1	4	1	1	4	0.25	1	1	0.25	8	1	1	1	1	1	1	0.25	4	1	8	1	4	1	8	1	1	1	0.25
2140000	1	4	1	1	1	1	1	4	8	4	1	1	1	0.25	1	0.25	1	1	1	1	4	1	1	4	4	1	1	1	1	1	1	0.25	1	1	1	1	4	1	1	1	1	1	1	4	1	8	0.25	0.25	4
2160000	1	1	8	1	1	4	1	4	4	1	1	1	1	0.25	1	8	1	1	8	1	1	1	1	1	1	1	4	4	1	1	4	1	1	1	1	0.25	1	0.25	0.25	4	4	0.25	1	1	1	1	1	4	4
2180000	1	1	1	0.25	4	4	1	1	1	1	1	1	1	1	4	4	1	1	1	4	1	4	1	1	0.25	4	8	1	4	1	1	8	1	1	1	1	4	1	1	8	4	4	1	1	1	0.25	4	0.25	4
2200000	1	1	0.25	4	1	4	1	0.25	0.25	1	1	1	1	1	1	1	1	1	4	4	4	1	8	4	1	1	1	8	1	1	1	1	1	1	1	1	4	4	1	1	0.5	1	1	8	1	1	1	1	1
2220000	1	4	1	4	8	0.25	0.25	1	0.25	1	1	1	0.25	4	1	4	4	4	8	4	8	1	1	1	1	0.25	8	0.25	4	1	4	1	1	1	1	1	1	1	1	1	4	0.25	1	4	12	4	4	4	4
2240000	1	1	4	1	0.25	1	1	1	0.25	1	1	4	1	1	1	1	8	4	1	0.25	1	4	1	1	8	4	4	8	1	1	1	4	1	4	1	1	1	1	4	1	0.25	1	8	12	4	1	4	1	1
2260000	4	0.25	1	1	0.25	1	4	1	4	12	1	0.25	1	1	1	1	1	1	4	4	1	0.25	1	4	1	4	1	1	1	4	4	1	1	0.25	2	1	4	1	1	4	1	1.5	1	1	0.25	1	1	1	1
2280000	4	4	1	0.25	1	4	1	4	1	1	1	4	4	1	1	1	1	1	4	1	4	4	1	1	1	1	1	0.25	1	1	4	1	1	1	1	1	1	1	1	0.25	1	1	12	1	1	1	1	1	1
2300000	4	1	4	8	1	1	1	4	1	1	1	4	1	8	1	1	4	1	4	12	1	1	8	8	4	1	4	4	1	8	0.25	8	4	1	8	0.25	1	1	1	1	1	1	1	1	8	0.25	1	1	1
2320000	1	1	4	0.25	4	0.25	1	1	8	4	4	8	4	1	1	0.25	1	1	4	1	4	1	1	1	4	8	8	0.125	1	1	4	4	1	1	4	1	1	0.125	8	4	1	1	4	1	4	4	1	0.25	12
2340000	4	1	2	1	8	1	1	1	4	8	4	8	4	1	1	1	1	1	8	1	1	3	8	1	1	0.25	12	4	1	1	1	8	1	0.25	1	0.25	4	8	4	8	1	0.25	0.5	1	4	1	4	1	4
2360000	1	1	1	8	1	1	1	4	1	1	1	4	1	0.25	1	1	4	1	4	1	1	1	0.25	4	1	1	1	0.25	12	1	1	1	4	1	1	1	1	4	1	1	1	1	1	1	1	1	1	1	1
2380000	1	4	1	8	1	1	1	4	1	1	8	4	1	1	4	1	1	0.25	1	1	1	1	4	4	4	1	4	1	8	1	1	0.25	1	1	1	1	4	1	1	1	4	1	12	8	1	4	1	4	1
2400000	0.125	1	1	1	4	8	1	1	1	1	4	1	1	1	1	1	1	0.25	8	4	0.5	4	4	1	4	1	1	12	1	1	1	1	0.25	1	4	1	1	1	1	8	1	1	1	1	0.25	1	8	1	4
2420000	4	1	1	1	1	1	1	4	8	1	1	1	1	4	1	4	4	2	4	1	1	4	1	1	1	1	4	1	1	12	1	8	1	1	4	1	1	1	4	4	1	1	1	8	1	4	4	1	4
2440000	1	1	2	0.25	4	4	0.25	0.25	1	1	1	8	1	1	0.25	1	1	0.25	1	0.25	1	1	1	1	1	1	1	4	4	1	1	0.25	0.25	4	4	1	1	1	1	8	1	1	1	1	1	4	4	1	4
2460000	1	12	1	1	1	1	1	1	1	4	0.25	1	1	1	4	1	12	4	1	1	0.125	4	8	8	1	12	0.25	1	8	1	4	1	1	1	1	4	4	1	1	12	0.25	4	1	1	1	4	1	1	4
2480000	1	4	1	4	1	1	2	1	4	0.25	1	1	1	1	4	0.25	1	0.25	12	4	4	0.25	4	1	4	4	1	1	1	1	1	1	1	4	12	8	1	4	1	1	1	4	4	0.25	1	4	1	4	1
2500000	1	1	1	4	4	4	1	1	4	12	1	2	1	4	1	4	1	8	1	1	4	1	1	1	1	0.25	1	4	1	1	1	1	1	1	1	4	4	4	1	0.25	1	1	1	1	1	0.25	8	1	0.25
2520000	1	0.5	0.25	1	0.25	4	1	1	4	4	1	8	4	0.25	1	1	3	1	1	8	4	1	1	1	8	1	1	12	2	1	8	1	1	1	4	1	1	4	4	4	1	1	1	1	1	4	4	0.25	4
2540000	4	1	1	4	1	8	4	1	4	4	1	1	1	1	1	4	4	1	1	1	1	1	1	1	4	1	1	1	1	1	1	4	4	1	1	0.25	1	4	8	4	1	12	1	1	1	1	1	1	0.25
2560000	1	4	1	1	1	1	1	1	1	8	4	0.25	4	1	1	1	1	0.25	1	4	1	0.25	1	1	4	4	8	1	1	4	4	8	1	4	4	1	1	1	12	4	1	4	1	1	1	4	1	1	1
2580000	1	8	4	4	1	1	12	4	1	4	1	4	0.25	4	1	1	1	1	8	4	1	0.25	1	1	1	1	4	1	1	1	1	8	4	1	4	1	1	4	1	4	4	1	4	0.25	0.25	4	4	1	1
2600000	1	1	1	1	1	0.25	1	1	1	1	1	4	1	1	0.25	1	0.25	1	4	1	4	4	4	8	4	1	1.5	4	1.33333	8	1	4	0.5	0.125	0.5	1	1	0.25	4	1	1	4	1.6	1	16	1	1	1	4
2620000	0.25	1	1	1	1	1	4	4	1	4	4	12	1	1	0.25	1	1	12	1	0.25	1	1	1	4	12	4	8	1	4	0.25	4	0.25	1	4	4	1	4	4	1	1	1	1	4	0.25	1	1	4	1	1
2640000	0.25	4	1	1	1	4	1	1	4	1	1	1	8	1	1	1	8	1	2	0.25	4	8	1	1	4	8	8	1	1	4	4	1	4	0.25	1	1	1	4	1	1	1	1	1	8	4	8	4	1	1
2660000	1	1	8	1	1	1	1	8	1	4	8	1	1	8	1	8	1	1	1	1	4	1	4	0.25	4	2	1	1	0.25	4	8	1	1	1	1	4	1	0.25	1	1	0.25	1	1	4	1	1	4	1	1
2680000	0.25	1	8	8	1	1	1	1	1	1	4	0.25	4	4	4	1	8	0.25	1	1	1	4	4	1	1	4	1	1	1	1	1	4	1	1	1	1	1	1	1	1	1	4	0.25	1	1	1	1	1	4
2700000	1	1	4	1	4	4	0.25	12	1	4	1	1	4	1	2	4	8	1	0.25	0.25	1	1	1	1	1	1	4	1	1	2	1	1	4	4	4	4	8	1	1	8	8	1	1	1	4	8	1	4	0.25
2720000	1	1	1	1	4	1	1	1	1	4	1	1	1	4	1	8	1	1	1	1	4	4	1	1	4	4	1	4	4	4	1	4	8	1	1	1	1	4	1	12	8	1	1	1	8	1	1	8	4
2740000	1	1	4	4	1	1	0.25	4	0.25	0.25	4	1	1	4	0.25	0.25	1	1	1	4	1	1	1	1	0.25	4	1	1	1	1	1	0.25	0.25	1	1	1	1	1	1	1	0.25	4	4	4	1	4	1	1	1
2760000	1	0.125	0.25	1	1	1	0.25	1	1	1	1	0.25	4	0.25	1	1	0.25	1	1	1	4	1	1	1	1	1	8	0.25	1	1	1	4	1	4	1	1	1	4	1	4	0.25	1	4	0.25	4	1	1	1	4
2780000	1	4	4	4	4	1	4	1	1	1	1	4	1	1	8	4	1	1	1	1	4	1	4	1	1	8	0.125	1	4	1	1	4	1	4	1	4	4	1	1	1	1	4	1	1	1	1	1	1	1
2800000	1	1	1	4	4	1	4	1	4	1	1	1	1	4	0.25	1	8	1	1	4	4	1	1	1	4	4	4	8	8	4	1	1	8	0.25	4	1	4	4	1	1	1	16	1	4	1	1	4	1	1
2820000	1	8	1	1	1	4	1	1	1	4	1	1	0.25	1	8	8	1	4	1	4	2	1	1	1	1	8	1	4	1	1	4	8	12	1	8	1	1	4	1	1	1	1	4	4	4	1	1	1	4
2840000	4	1	1	1	1	0.125	1	1	1	1	4	1	1	1	1	4	4	1	4	4	8	4	0.25	1	1	8	1	1	1	1	1	1	4	1	4	4	1	8	0.25	1	4	1	8	4	8	0.25	4	1	1
2860000	1	0.25	1	1	0.25	0.25	4	1	12	1	1	4	1	1	0.25	8	1	1	1	1	0.25	4	1	4	1	1	8	1	4	1	4	4	1	1	1	0.25	4	1	8	1	1	1	1	8	1	4	1	1	1
2880000	1	8	4	1	1	1	1	4	4	1	0.25	0.25	0.125	1	1	4	1	8	1	4	1	1	1	1	1	1	1	1	1	1	4	1	4	1	8	4	0.25	1	0.25	4	1	4	8	0.25	1	4	1	4	1
2900000	0.5	1	4	1	8	4	4	8	4	1	1	4	4	12	1	12	16	4	4	1	1	0.25	4	4	4	4	4	1	4	1	8	4	4	1	8	1	1	8	1	1	8	1	1	4	12	1	8	1	1
2920000	1	4	1	2	8	4	4	1	0.25	1	1	1	1	4	1	1	4	4	4	4	0.25	1	1	1	2	1	4	1	1	4	4	1	4	4	0.25	12	1	4	1	4	1	4	1	1	12	1	4	8	1
2940000	1	1	8	12	1	8	4	4	4	1	4	1	0.25	1	4	4	4	1	1	4	1	4	1	1	1	2	1	1	8	4	1	4	2	4	8	4	1	4	0.25	1	4	4	1	1	0.25	1	4	4	8
2960000	1	1	4	8	1	4	1	1	4	0.25	1	1	1	4	1	4	0.25	1	1	4	1	4	4	4	8	8	4	1	1	1	1	2	1	1	4	4	1	4	1	1	1	1	4	8	1	4	1	4	4
2980000	4	1	8	1	1	4	1	1	4	0.25	8	1	8	1	4	1	4	4	4	1	8	8	1	1	4	1	4	1	1	1	1	4	4	4	1	1	1	1	0.25	1	0.25	4	0.25	1	4	1	1	1	4
3000000	4	0.125	4	8	1	1	1	1	2	1	1	1	0.25	1	4	1	4	1	0.25	1	8	1	4	4	1	8	0.25	4	1	4	1	1	1	4	1	4	0.25	4	1	1	12	4	8	1	4	0.25	1	1	1
3020000	1	4	1	4	8	1	1	1	4	1	1	1	1	1	4	1	1	0.25	1	0.25	3	1	4	8	1	4	1	4	1	1	1	1	1	1	1	1	8	1	8	8	4	4	0.25	1	1	4	1	4	1
3040000	4	1	4	1	4	1	1	8	1	1	4	1	1	1	1	8	1	4	4	0.25	1	4	1	0.25	1	1	4	1	1	3	4	1	1	1	0.25	8	12	4	1	1	1	4	4	4	4	4	4	1	8
3060000	1	2	1	1	4	0.5	1	1	1	1	1	1	4	1	4	1	1	2	1	1	1	1	1	4	0.25	1	1	0.25	12	4	8	4	1	4	1	8	1	4	4	8	4	1	4	1	1	4	1	4	4
3080000	1	3	0.125	4	1	1	1	1	1	1	1	12	4	0.25	4	1	4	1	1	8	4	1	1	0.25	1	4	0.25	1	1	1	4	1	1	4	1	4	4	8	0.25	4	1	1	4	4	4	1	1	0.5	4
3100000	1	1	1	1	4	1	0.25	4	1	1	1	4	1	0.25	1	4	1	1	8	4	1	4	1	1	1	4	1	4	1	8	1	1	2	1	8	4	1	1	1	4	1	4	1	4	8	1	1	1	1
3120000	1	8	4	1	1	8	1	4	1	1	8	1	1	1	8	1	1	1	1	8	1	8	4	1	2	1	1	1	0.25	1	1	1	8	4	1	1	8	1	1	1	1	1	0.25	1	1	1	1	4	1
3140000	1	4	1	1	4	1	1	4	1	1	1	1	1	1	8	1	1	1	8	4	0.25	0.25	1	1	1	1	1	8	1	1	8	1	0.25	8	1	4	1	1	1	0.25	1	4	1	1	1	4	12	1	1
3160000	1	4	8	1	4	1	4	0.25	1	1	4	1	4	1	0.25	0.25	1	1	1	0.333333	8	1	1	0.25	0.125	1	1	4	1	1	4	1	4	1	1	1	1	1	1	1	1	8	1	1	4	0.25	1	4	1
3180000	1	4	1	0.25	1	1	4	4	1	0.25	12	0.25	1	4	1	1	4	2	1	4	4	1	1	4	0.25	0.25	1	1	1	4	4	4	1	4	1	0.25	1	1	1	1	4	1	1	8	1	1	1	1	4
3200000	4	4	1	1	1	4	1	1	0.25	1	0.125	1	1	1	1	1	4	4	4	1	1	1	0.25	0.25	1	1	1	4	1	4	1	4	1	1	1	1	1	4	4	4	1	1	4	12	1	1	1	1	4
3220000	8	4	4	1	1	4	4	0.25	4	1	8	1	8	1	4	4	12	1	4	1	8	1	1	1	1	4	8	4	1	4	1	0.25	4	1	4	4	1	1	4	4	4	4	12	8	1	1	4	8	0.125
3240000	1	8	1	8	1	1	1	0.25	4	1	4	1	4	1	4	4	8	1	1	1	1	1	1	1	2	4	4	1	4	1	4	1	1	1	4	2	8	0.25	0.25	0.25	1	4	1	1	1	1	4	1	8
3260000	1	4	1	8	1	1	4	4	1	4	1	1	0.125	1	1	4	1	4	1	4	0.125	1	1	1	1	1	4	1	1	1	1	4	1	1	4	1	4	4	4	1	1	1	4	1	1	0.25	1	1	1
3280000	1	0.25	1	1	1	4	1	8	1	4	0.125	4	1	1	1	1	1	4	2	1	8	4	1	1	0.25	1	4	4	1	1	4	4	4	1	1	1	4	1	1	1	4	1	1	0.25	1	1	1	8	1
3300000	4	1	1	1	4	1	4	4	1	4	4	0.25	1	1	1	0.25	4	1	1	1	4	4	4	4	4	1	4	4	4	1	1	1	0.25	1	0.25	8	1	0.25	1	8	1	4	1	4	4	1	1	1	4
3320000	1	8	4	1	4	8	8	0.25	1	1	8	1	2	8	4	0.25	4	1	1	0.25	1	4	1	4	8	8	1	4	4	4	1	1	4	1	1	4	1	1	1	1	1	2	1	1	1	1	1	1	2
3340000	1	8	4	8	1	1	1	4	1	0.25	1	4	1	1	0.25	4	1	3	8	1	1	1	4	1	8	0.25	1	12	4	4	4	1	1	4	1	1	1	1	1	1	4	4	8	4	1	1	1	1	4
3360000	1	1	1	1	4	1	1	4	1	0.25	2	0.25	0.25	1	4	4	4	1	0.25	1	0.25	1	4	4	4	4	4	4	0.25	4	1	1	0.25	1	1	1	1	4	1	1	4	4	4	1	1	4	1	1	4
3380000	4	4	4	4	1	1	4	1	0.25	4	4	1	1	4	1	1	4	0.25	1	4	1	1	1	4	1	4	4	12	1	1	1	1	0.25	1	1	1	0.25	1	1	1	4	4	1	0.25	1	4	1	4	4
3400000	1	1	4	1	1	1	0.25	1	1	4	0.25	1	1	1	4	4	0.25	1	1	8	8	0.25	0.25	1	1	4	4	4	1	1	1	4	1	1	1	2	1	1	1	1	1	1	2	1	4	0.125	1	1	4
3420000	1	4	1	1	1	1	8	4	0.25	0.25	0.25	1	4	1	2	1	0.25	4	1	1	1	1	1	3	1	1	1	1	4	4	1	1	1	1	1	1	1	8	1	2	8	1	1	1	1	4	1	4	1
3440000	0.25	1	0.25	1	1	1	1	4	4	1	1	1	0.25	1	8	1	1	1	2	4	1	8	4	1	1	4	4	2	4	4	1	1	1	0.25	1	1	1	0.25	4	1	1	8	1	1	1	4	1	1	1
3460000	4	1	1	4	1	1	4	1	1	1	1	1	8	1	1	1	4	4	4	0.25	4	1	4	0.25	1	4	1	0.25	4	4	1	1	4	1	4	4	4	1	4	1	1	1	1	1	1	4	1	1	4
3480000	2	1	0.0833333	1	1	0.125	0.25	1	1	2.33333	1	4	4	4	4	1	2	8	0.25	1	8	0.125	1	4	1	4	0.25	0.25	1	0.25	1	4	8	12	1	4	1	1	1	4	2	1	4	1	1	4	8	4	4
3500000	1	4	4	0.25	4	0.25	4	1	1	4	1	4	1	1	4	1	1	1	1	0.25	4	1	1	0.25	4	1	1	4	4	4	1	4	4	1	4	1	1	4	4	8	0.25	4	4	1	0.25	1	2	0.25	1
3520000	1	12	0.25	1	1	1	1	1	1	1	8	1	4	4	1	1	1	4	4	4	1	1	8	1	1	1	4	1	12	1	1	1	1	1	4	4	1	1	1	2	4	1	1	4	16	8	1	1	4
3540000	4	4	2	4	8	4	4	1	4	1	4	1	1	1	4	1	4	4	1	4	1	1	1	4	1	8	8	8	1	0.25	0.25	4	1	1	1	1	1	1	1	16	4	1	0.25	8	1	1	1	0.25	4
3560000	4	1	4	0.25	1	1	1	0.25	8	1	0.25	0.25	4	1	0.25	1	1	1	1	1	1	4	1	4	8	1	1	1	1	1	8	1	4	4	0.25	4	4	4	1	0.25	0.125	1	1	4	1	4	4	4	4
3580000	1	1	4	4	8	4	4	1	1	1	4	1	4	0.25	4	1	0.25	1	1	4	1	8	4	1	0.25	1	4	4	1	1	1	1	1	1	1	1	1	1	1	1	3	1	1	1	1	1	1	1	1
3600000	1	1	8	1	8	0.25	4	1	1	8	1	4	1	0.25	8	1	8	1	4	1	0.25	4	1	0.25	4	4	1	1	2	1	1	1	1	1	1	1	4	4	1	1	4	4	8	1	1	1	1	1	16
3620000	1	1	4	4	4	1	1	1	4	8	1	4	1	1	4	4	4	1	1	1	1	4	4	1	1	1	1	1	4	1	4	4	1	4	0.25	1	1	1	4	4	1	4	1	4	0.25	1	1	0.25	4
3640000	8	0.125	4	1	2	4	4	1	4	8	1	1	1	1	1	1	0.25	1	0.25	1	4	1	4	0.25	1	4	4	8	1	1	1	1	1	1	1	0.25	1	8	8	1	1	4	8	1	4	1	1	4	1
3660000	1	1	4	4	1	4	1	8	4	1	1	4	1	1	1	1	0.25	1	1	4	1	0.125	8	0.25	1	4	1	4	1	4	4	1	4	1	1	0.25	1	1	1	1	1	1	8	1	1	0.25	1	0.25	1
3680000	1	1	1	4	2	1	8	1	8	1	1	1	1	1	1	4	1	2	1	1	1	0.25	4	1	8	1	4	4	4	4	1	1	1	1	1	1	1	0.25	4	1	4	1	1	0.25	0.25	1	4	1	1
3700000	4	8	1	4	1	1	4	1	1	1	1	1	1	1	1	1	1	4	0.25	1	4	4	8	4	4	1	0.25	1	1	1	12	1	1	1	1	1	1	1	1	8	1	1	1	4	1	1	4	4	1
3720000	1	1	1	1	4	0.125	1	1	1	1	4	4	8	1	1	1	12	1	8	4	1	8	1	1	1	1	1	0.25	1	1	1	1	12	1	1	4	0.25	8	1	4	4	4	1	1	8	4	1	1	4
3740000	0.25	4	1	1	1	4	0.25	4	4	1	4	1	8	1	4	1	4	1	4	1	4	4	1	1	1	4	8	2	0.25	1	0.25	1	8	1	1	1	1	1	8	1	1	0.25	1	4	1	1	0.25	1	1
3760000	1	4	1	4	1	1	4	1	8	1	1	4	1	1	2	8	12	1	4	1	1	12	1	4	1	4	0.25	4	4	1	1	1	1	1	1	1	4	1	4	1	1	1	4	1	1	1	4	1	4
3780000	4	1	1	4	0.25	8	1	4	1	4	1	1	1	1	1	1	4	4	4	1	0.5	1	1	4	1	0.25	4	1	1	1	8	4	0.25	8	1	1	4	1	4	8	4	1	1	1	1	1	1	1	1
3800000	1	4	4	16	1	1	1	1	1	1	4	4	2	1	1	1	1	4	1	4	4	0.25	1	4	1	4	1	1	1	4	1	0.25	4	1	1	1	1	1	0.25	8	1	4	1	4	4	4	1	4	1
3820000	1	1	1	1	1	1	8	4	0.25	1	4	4	1	1	1	1	1	4	4	0.25	1	1	1	1	1	4	8	1	1	4	4	1	8	1	1	4	0.25	4	0.25	4	0.25	4	4	4	4	4	1	1	0.25
3840000	1	1	1	1	1	0.25	8	1	12	1	1	1	1	1	1	1	1	4	1	0.25	1	0.25	1	1	8	1	1	1	8	1	4	4	1	1	8	4	4	1	4	1	8	1	1	1	1	4	1	4	4
3860000	1	4	1	4	1	4	8	0.125	1	1	1	1	4	1	1	1	4	1	4	1	1	1	8	1	1	1	0.125	1	1	1	4	12	1	1	1	1	1	1	0.125	1	1	1	1	1	1	1	1	1	1
3880000	1	4	4	1	1	1	1	1	4	1	1	1	1	4	1	8	1	0.25	1	1	1	0.25	0.0833333	1	0.25	4	1	1	1	1	4	1	4	4	1	1	4	4	1	8	4	1	1	1	1	1	1	1	4
3900000	1	4	1	4	1	0.25	4	2	12	1	4	1	4	0.25	1	1	1	1	1	1	4	1	4	1	1	4	8	4	1	4	1	1	1	4	1	1	4	12	8	4	1	4	1	1	4	4	1	1	1
3920000	0.25	1	4	1	0.25	4	1	1	4	4	1	1	4	1	1	1	4	1	1	0.25	1	4	1	4	1	4	1	0.25	4	1	1	1	1	1	1	1	4	1	1	1	4	0.125	4	1	4	4	1	1	1
3940000	4	1	1	1	1	1	0.25	1	1	8	1	1	1	0.25	1	12	0.25	4	1	12	1	1	1	0.25	1	4	4	1	4	1	1	1	4	8	0.25	1	4	4	4	1	1	1	1	1	0.25	8	0.25	1	1
3960000	4	1	1	1	1	4	4	8	1	1	1	1	1	0.25	1	1	8	1	1	1	1	8	1	4	1	4	0.25	1	1	1	4	4	4	4	4	1	8	4	1	4	1	1	1	0.25	12	1	4	1	1
3980000	1	2	1	2	1	4	4	4	1	1	1	12	1	1	4	1	1	1	12	1	4	4	4	1	4	4	0.125	0.5	4	2	0.25	1	2	1	0.25	4	1	8	1	1	1	1	8	1	2	1	4	2	12
4000000	1	8	1	1	1	1	1	4	1	1	1	1	1	1	1	8	4	4	1	1	1	1	2	4	8	1	2	1	0.25	8	4	1	1	1	1	4	1	4	4	2	4	4	4	1	1	1	1	1	1
4020000	4	1	1	4	0.25	0.25	0.25	1	4	4	1	1	1	1	1	1	1	1	1	1	1	0.25	4	1	1	2	0.25	1	1	1	1	1	4	1	1	1	1	1	4	1	1	4	1	1	8	1	1	0.25	4
4040000	4	1	1	1	4	1	1	1	1	1	1	4	4	1	1	4	0.125	4	1	0.25	1	1	4	4	1	1	1	1	1	0.25	4	8	8	4	4	1	1	1	8	1	1	4	1	4	1	0.25	1	1	4
4060000	1	1	0.125	1	1	1	1	1	4	2	1	1	8	4	1	4	1	8	1	4	0.25	8	4	0.25	1	8	1	4	4	8	1	4	1	1	1	4	1	1	1	4	4	4	4	4	4	0.25	1	12	1
4080000	1	1	1	1	1	4	1	1	4	1	0.25	4	1	4	4	4	0.125	1	1	0.25	1	8	0.25	1	1	1	1	1	1	0.125	1	1	1	1	1	1	4	12	0.25	4	0.125	4	2	4	1	4	1	1	4
4100000	1	8	4	1	1	4	8	1	4	1	4	0.125	1	1	1	1	4	1	1	4	4	4	1	4	1	1	1	1	0.25	0.125	1	1	1	1	1	4	1	1	1	1	1	1	4	0.25	1	4	4	4	1
4120000	1	4	1	1	1	1	1	1	1	4	0.5	1	1	1	1	1	1	1	8	4	1	1	4	0.25	4	2	8	8	4	1	1	4	4	1	1	4	0.25	1	0.25	1	1	1	1	8	1	1	0.25	1	4
4140000	1	4	1	1	8	4	0.25	1	1	0.25	1	1	4	1	1	2	1	1	4	1	4	4	4	1	1	1	1	4	1	1	1	4	1	1	1	4	1	4	4	1	0.5	4	1	1	4	1	1	1	1
4160000	1	4	1	1	4	8	1	1	1	0.857143	4	1	1	1	1	1	1	0.25	1	4	4	0.25	4	1	1	1	1	1	1	1	4	4	1	4	2	4	1	1	1	1	4	1	1	1	1	1	0.25	1	0.25
4180000	1	4	4	1	1	1	0.25	1	1	4	4	1	1	4	1	1	1	1	1	1	1	1	4	1	8	4	1	1	1	4	0.25	1	12	1	1	1	8	4	1	2	1	1	1	1	1	1	1	1	1
4200000	1	0.25	1	1	1	1	1	4	1	0.25	1	1	1	8	1	1	1	1	4	4	1	1	4	4	1	4	1	1	4	4	4	1	1	4	1	4	1	1	1	1	1	1	1	8	1	1	1	1	4
4220000	1	1	1	1	4	1	0.25	4	4	1	4	1	1	0.25	4	4	1	4	1	1	4	1	4	1	4	1	4	1	1	8	1	1	1	1	1	1	1	8	4	0.25	1	1	1	1	1	1	4	4	1
4240000	1	0.25	1	1	4	1	1	1	4	4	0.25	4	1	4	8	1	4	1	4	1	1	0.25	8	4	8	4	8	4	4	8	0.25	1	1	1	1	1	4	1	1	1	8	4	4	0.25	16	1	1	1	1
4260000	1	4	4	1	0.25	1	4	8	8	4	1	1	4	1	1	1	4	4	4	1	1	4	4	1	1	4	1	1	1	1	4	4	1	1	0.25	4	1	1	1	1	1	0.25	4	4	4	4	1	4	1
4280000	1	8	1	12	1	1	1	4	0.25	1	1	1	4	2	1	1	1	12	1	0.25	1	4	1	3	1	8	12	2	4	4	4	1	8	1	1	1	4	2	1	2	1	1	4	1	1	1	1	1	1
4300000	1	4	1	1	1	1	4	1	1	1	0.25	1	4	1	2	1	0.25	12	8	1	1	1	8	1	1	4	8	1	4	1	1	1	4	1	1	1	8	4	1	1	1	4	1	1	1	1	1	4	8
4320000	1	8	1	1	4	1	3	4	1	4	1	1	1	1	4	1	1	1	0.25	0.25	4	1	1	8	4	8	1	1	4	1	4	1	1	1	1	4	0.25	1	8	1	1	1	1	1	1	1	1	1	8
4340000	0.25	1	4	0.25	4	4	8	4	1	4	1	4	4	1	4	4	8	0.25	1	4	1	0.25	4	1	4	8	1	12	0.25	1	4	0.25	1	1	0.25	1	1	1	1	1	1	1	0.5	1	1	4	1	1	4
4360000	1	1	1	0.5	1	8	4	1	1	4	1	1	1	8	8	0.25	1	1	0.25	8	1	1	0.25	4	1	4	4	4	1	4	1	4	1	1	4	1	1	1	1	4	2	1	1	1	0.25	4	1	1	4
4380000	1	0.25	0.25	1	1	4	1	1	1	0.25	4	0.25	1	1	4	4	1	0.25	4	1	4	1	1	1	1	1	1	8	8	1	1	4	1	1	0.25	1	1	1	2	1	4	8	4	1	1	1	4	4	1
4400000	1	1	1	1	0.25	4	8	1	1	1	1	1	1	1	1	1	4	4	0.25	1	1	1	2	1	1	1	1	1	8	1	1	0.125	1	0.25	1	1	1	1	0.25	8	0.25	1	1	1	0.25	4	0.25	4	1
4420000	1	4	4	1	1	4	1	1	1	1	8	4	1	1	1	1	1	1	1	4	1	1	4	1	1	8	4	8	4	1	4	4	1	8	1	1	0.25	8	1	1	1	1	1	1	1	4	1	1	4
4440000	1	1	1	4	1	4	4	1	1	4	4	8	4	4	4	1	4	1	1	1	1	4	4	0.25	8	1	1	1	4	4	1	4	8	0.25	4	4	1	1	2	0.25	4	4	1	4	0.25	1	1	1	1
4460000	12	4	1	1	8	1	0.25	1	1	1	1	4	4	8	1	4	4	4	4	8	1	12	1	4	1	1	1	12	12	4	4	4	1	1	1	4	4	4	4	4	1.5	1	4	0.25	8	8	1	4	4
4480000	1	1	1	1	2	1	1	8	0.25	4	1	1	1	4	1	4	1	0.25	1	1	4	1	8	1	1	4	0.25	1	1	1	0.25	1	1	1	1	4	4	1	1	1	0.25	1	1	1	3	1	1	1	4
4500000	1	1	1	4	1	4	1	4	1	4	1	4	4	1	4	12	1	3	1	4	4	1	4	1	1	1	0.25	4	1	1	4	1	4	1	4	1	1	1	1	4	8	8	1	1	8	1	1	1	1
4520000	20	36	24	9	8	20	2	1.66667	4	8	4	2	2.5	0.5	12	1	48	1	4.5	4	5	24	7	1.66667	16	3	3.5	5	6	24	32	16	16	3	2	3	36	20	3	3	20	2.5	3	1.5	32	3	1.66667	5	7
[truncated: 178 more columns]

[truncated: 13 more sheets: Fig3B_bottom_II-III, Fig3B_bottom_III-III, Fig4A, Fig5A, Fig5B, Fig5C, Fig5D, Fig6A_top, Fig6A_bottom, Fig6B, Fig6D, Fig6E, Fig6F]
